# Supplementary material for: The newly proposed Metabolic Score for Visceral Fat is a reliable tool for identifying non-alcoholic fatty liver disease, requiring attention to age-specific effects in both sexes
Source: Front Endocrinol (Lausanne). 2023 Nov 27;14:1281524. doi: 10.3389/fendo.2023.1281524 (PMC10711077; doi:10.3389/fendo.2023.1281524)
Supplement: Supplementary file 2 [file Table_2.xlsx]

## Sheet: Sheet 1
ID	Sex	Age	NAFLD	BMI	WC	Days	DM	ALT	AST	Weight	Height	Exercise	GGT	HDL	HDL,mg/dl	TC	TG	TG,mg/dl	FPG,mmol/l	FPG,mg/dl	HbA1c	Drinking	Smoking	SBP	DBP	Ethanol consumption g/wk	MetS-VF
1	0	39	0	18.8964	68.8	4033	0	12	17	50.7	163.8	0	7	1.08612	41.9894	4.37034	0.68869	61.0179	3.94121	70.9418	5	1	1	88	55	36	4.91999
2	0	51	0	21.2668	74.5	2928	0	11	14	55.4	161.4	0	17	1.59815	61.7844	5.66334	0.55321	49.0144	4.88488	87.9278	5.1	1	3	98.5	65	1	5.71101
6	1	36	0	16.4294	62.5	722	0	8	14	50.2	174.8	0	9	1.52315	58.8851	4.21518	0.39515	35.0103	5.43998	97.9196	5	1	3	92	56	8.4	3.71392
7	0	41	0	21.3534	67.2	4431	0	15	11	52.5	156.8	0	12	1.78175	68.8826	5.01684	0.58708	52.0153	4.82937	86.9287	4.8	1	1	104.5	67	22	5.1
12	0	60	0	21.0222	70.5	2171	0	12	16	47.3	150	1	8	1.32145	51.0871	7.13736	0.95965	85.025	5.05141	90.9254	4.8	1	1	104.5	53	0	5.93494
13	0	44	0	18.7652	72	4086	0	14	13	52.9	167.9	0	19	0.912858	35.2911	4.75824	0.84675	75.022	5.05141	90.9254	4.9	1	3	137	87.5	1	5.17051
14	0	45	0	25.0594	72.2	1099	0	9	13	62.4	157.8	0	5	1.72745	66.7831	4.68066	0.47418	42.0123	5.32896	95.9213	4.5	1	1	105.5	67.5	0	5.6434
15	0	64	0	18.2785	65.5	360	0	21	25	42.9	153.2	0	17	1.94726	75.281	5.5599	0.6774	60.0176	4.21876	75.9377	5.7	1	1	102	62.5	0	5.28359
16	0	53	0	16.95	61.3	4377	0	19	20	45.7	164.2	1	16	1.63435	63.184	5.01684	0.7903	70.0206	4.55182	81.9328	4.6	1	1	111	72	18	4.05522
17	1	44	0	23.5531	80	239	0	20	20	70.9	173.5	0	21	1.75848	67.9828	7.29252	1.09513	97.0285	5.71753	102.916	5.2	3	2	116	72.5	173.5	5.98664
19	0	62	0	24.2273	82.6	1103	0	16	18	66.6	165.8	0	12	1.85675	71.7819	4.99098	0.72256	64.0188	5.38447	96.9205	5.1	2	1	118.5	76.5	126	6.27324
23	1	52	1	23.9492	85.3	3259	1	25	26	75.2	177.2	0	18	1.25938	48.6877	3.98244	1.06126	94.0276	5.551	99.918	5.656	1	1	150.5	90.5	66	6.361
24	1	60	0	23.9017	83	2597	0	19	13	64.6	164.4	0	31	1.28524	49.6875	4.75824	0.75643	67.0197	5.05141	90.9254	4.9	1	2	152	94.5	0	6.66244
25	0	50	0	17.7979	62	4442	0	23	25	42.1	153.8	0	24	1.98346	76.6806	6.18054	1.29835	115.034	4.32978	77.936	4.7	1	1	95.5	64	0	4.69955
26	1	45	0	20.6961	72.5	4353	0	16	9	62.3	173.5	0	13	1.49212	57.6854	5.9478	0.76772	68.02	5.27345	94.9221	5	1	3	101.5	68.5	0	5.30557
27	1	55	0	23.721	83	4402	0	19	17	63.8	164	0	16	1.01888	39.3901	4.99098	1.21932	108.032	4.88488	87.9278	4.8	2	2	109.5	71	90	6.65406
32	1	64	0	18.7444	74.5	1055	0	10	14	56.1	173	0	15	1.26197	48.7877	5.09442	0.59837	53.0156	4.94039	88.927	4.8	1	2	113	66.5	66	5.70212
33	1	55	0	22.7457	83.6	1822	0	18	16	66.2	170.6	1	19	1.16629	45.0886	7.2408	1.15158	102.03	5.10692	91.9246	5.4	1	2	103	68	0	6.4696
34	0	49	0	19.7136	66	2336	0	11	19	49.4	158.3	1	6	1.91105	73.8813	5.50818	0.75643	67.0197	4.16325	74.9385	5.7	1	1	97.5	55.5	0	4.97111
37	1	56	0	19.548	75	1835	0	20	18	58.1	172.4	1	12	1.04216	40.2898	4.2669	1.17416	104.031	5.21794	93.9229	4.6	1	2	103	68	0	5.74147
38	1	52	0	20.141	72.8	3926	0	19	18	55.3	165.7	0	20	1.03699	40.0899	5.06856	1.41125	125.037	5.43998	97.9196	4.7	2	3	114.5	74.5	110	5.78159
43	1	56	0	22.1226	81.5	1167	0	14	14	69.7	177.5	0	13	1.99639	77.1805	5.06856	0.47418	42.0123	5.88406	105.913	5	2	1	118.5	78	84	6.058
44	1	56	0	26.1334	86	4322	0	33	27	72.1	166.1	1	18	1.1275	43.589	7.21494	1.89672	168.049	5.82855	104.914	5.4	1	2	137	86	2.8	6.81657
48	1	48	0	24.6077	85.8	3657	0	27	19	65.3	162.9	0	19	1.58005	61.0846	5.50818	0.95965	85.025	4.88488	87.9278	4.7	1	3	111.5	75.5	54	6.70477
49	0	50	0	18.6726	62.2	4422	0	15	13	45.5	156.1	1	13	1.51281	58.4852	5.8185	0.84675	75.022	4.60733	82.9319	4.9	1	1	120.5	72.5	60	4.63558
51	1	59	0	22.0379	82.7	4303	0	24	24	67.8	175.4	0	15	1.27231	49.1876	4.73238	0.82417	73.0215	5.05141	90.9254	5.1	1	1	113.5	74	54	6.28022
53	1	55	0	22.7273	76.6	1057	0	17	13	61.8	164.9	0	17	1.33696	51.687	5.99952	0.74514	66.0194	5.16243	92.9237	4.9	1	3	104	70.5	0	6.16139
54	1	50	1	23.9674	84.2	4018	0	25	18	62.9	162	0	25	1.17146	45.2886	5.79264	1.78382	158.046	5.27345	94.9221	5.1	1	3	130.5	80.5	12	6.71641
55	1	46	1	23.5556	88.5	1645	1	61	22	72.8	175.8	0	112	1.29559	50.0874	5.99952	1.41125	125.037	5.10692	91.9246	5.1	1	1	109.5	68	60	6.50043
56	0	52	0	26.3267	79.5	2227	0	30	24	57.9	148.3	0	47	1.43264	55.386	7.08564	0.99352	88.0259	5.38447	96.9205	5.4	1	1	149	94.5	1	6.54589
59	1	52	0	22.7933	83	4355	0	9	12	65.1	169	0	9	1.11974	43.2891	4.86168	1.93059	171.05	5.21794	93.9229	5.2	1	2	108	75	1	6.46892
63	1	45	1	26.3726	92.6	4347	0	22	8	70.5	163.5	0	20	0.86631	33.4915	5.06856	2.38219	211.062	4.82937	86.9287	5	1	2	126.5	74	12	7.05467
66	1	65	0	26.0582	97	713	0	22	21	70.6	164.6	0	18	0.837864	32.3918	5.09442	1.5806	140.041	5.21794	93.9229	5.5	3	3	90	59.5	207	7.37526
67	1	63	1	19.5605	75.6	364	0	24	20	49.7	159.4	1	29	1.90588	73.6814	6.18054	1.29835	115.034	5.32896	95.9213	5.1	1	2	131.5	85	0	6.28265
70	1	53	1	22.6572	84.3	4274	0	35	23	64.1	168.2	0	18	1.31369	50.7872	4.75824	1.50157	133.039	4.38529	78.9352	4.7	1	1	122	71.5	0	6.54259
72	1	55	1	21.7287	90	3220	1	44	20	61.4	168.1	0	21	1.19732	46.2883	5.58576	1.04997	93.0273	5.32896	95.9213	5.6	2	2	106	71	101	6.83375
75	0	64	1	21.9479	80.6	3140	0	40	28	57.6	162	0	10	1.13525	43.8889	5.58576	1.20803	107.031	5.27345	94.9221	5.1	1	1	96.5	63	0	6.30517
77	1	53	0	22.2544	83	4338	0	15	12	67.3	173.9	1	19	1.57229	60.7847	3.51696	0.48547	43.0126	5.16243	92.9237	4.9	1	2	135.5	81.5	1	6.25837
78	1	73	0	21.9276	71.5	730	0	21	22	53.5	156.2	1	21	2.86529	110.772	5.35302	0.21451	19.0056	4.9959	89.9262	5.2	1	2	125	72	0	6.15004
79	0	54	0	19.726	67	1792	0	12	13	46.6	153.7	0	14	1.57229	60.7847	5.58576	0.74514	66.0194	5.16243	92.9237	5.2	1	1	133.5	83.5	0	5.36922
82	1	41	1	29.7863	101	377	1	130	75	87.2	171.1	0	70	1.07836	41.6895	7.26666	3.56764	316.093	5.77304	103.915	5.6	1	2	129	85.5	1	7.17498
86	1	40	0	21.8472	81.2	1482	0	15	14	68.6	177.2	0	19	1.18697	45.8884	4.5255	0.74514	66.0194	5.32896	95.9213	4.7	3	3	95	60.5	154	5.8912
87	1	42	0	24.232	84	1468	0	34	17	68.8	168.5	0	16	1.15336	44.5887	5.74092	0.82417	73.0215	5.05141	90.9254	4.8	1	1	100.5	63	5.13333	6.41116
88	1	46	0	26.9967	93.8	4315	0	25	39	86.5	179	0	17	1.13784	43.9889	4.96512	0.73385	65.0191	4.9959	89.9262	4.7	2	3	116	69.5	84	6.72879
89	1	40	0	24.6731	85	2407	0	14	14	72.4	171.3	0	25	0.848208	32.7917	3.6204	0.4516	40.0118	5.99508	107.911	5.6	1	1	135	82	0	6.40468
90	1	50	1	22.4723	84	374	0	25	17	68.9	175.1	0	38	1.34472	51.9869	5.27544	1.14029	101.03	5.60651	100.917	6	1	1	120.5	78.5	66	6.28909
93	1	46	1	25.3197	84.2	3924	1	31	15	69.1	165.2	0	49	0.739596	28.5928	4.99098	3.0483	270.079	4.77386	85.9295	4.8	1	2	119.5	73	4.2	6.68494
94	1	45	1	24.7601	82.7	369	0	22	16	64.5	161.4	0	23	1.13784	43.9889	7.47354	1.45641	129.038	5.16243	92.9237	5.2	1	1	101.5	63	0	6.6031
97	1	55	0	25.4941	80.2	363	0	11	15	72.9	169.1	0	17	0.98268	37.9904	4.2669	0.62095	55.0162	5.32896	95.9213	5.6	1	1	121.5	82	0	6.35729
98	1	72	0	24.4951	88.2	3069	0	20	23	63.1	160.5	0	15	1.46109	56.4857	5.58576	0.53063	47.0138	4.82937	86.9287	4.6	1	1	118.5	73	0	7.09776
99	1	60	0	22.6823	82	721	0	18	20	68.2	173.4	0	15	1.04992	40.5898	5.19786	1.15158	102.03	4.94039	88.927	4.9	1	3	115.5	71.5	0	6.34516
100	0	49	0	23.1465	72.5	4366	0	11	12	50.7	148	0	9	1.04733	40.4898	4.88754	0.60966	54.0159	4.77386	85.9295	4.6	1	1	99	59	0	6.08173
101	1	51	0	21.4566	86	1967	0	23	20	61.5	169.3	0	15	0.824934	31.8919	4.16346	2.17897	193.057	5.27345	94.9221	5.4	1	2	89	59	0	6.63029
102	1	53	0	21.3637	71.6	4011	0	11	13	57.6	164.2	0	20	1.43006	55.286	5.5599	1.23061	109.032	4.82937	86.9287	4.9	2	3	119	73	100.2	5.72491
105	1	53	0	23.5202	77.5	4387	0	25	16	66.7	168.4	0	21	1.01113	39.0901	4.6548	1.45641	129.038	5.32896	95.9213	5.5	1	3	120.5	74	18	6.14765
107	1	61	0	26.6604	84	695	0	18	13	73.2	165.7	0	26	0.87924	33.9914	3.879	1.3548	120.035	5.71753	102.916	4.9	2	2	136	85.5	90	6.80469
108	1	56	0	21.2069	78	1534	0	20	19	61	169.6	0	17	1.16887	45.1886	4.86168	1.41125	125.037	5.10692	91.9246	5.2	1	3	115	77.5	44	6.11492
111	0	44	0	23.0112	80	3044	0	16	18	62.8	165.2	1	11	1.21025	46.7882	5.84436	1.00481	89.0262	5.27345	94.9221	5.7	1	1	127	74.5	0	5.95748
113	1	74	0	22.8174	88.1	1402	0	10	17	62.8	165.9	1	10	0.897342	34.6912	5.19786	1.18545	105.031	4.9959	89.9262	5.1	1	2	135	86.5	1	7.03091
115	1	38	1	23.4819	82.3	4255	0	70	26	74.4	178	0	16	1.04474	40.3898	5.50818	1.25319	111.033	5.27345	94.9221	4.7	1	1	109.5	68	0	5.96778
117	0	55	0	24.2561	77	1047	0	14	17	57.9	154.5	0	9	1.67314	64.6837	5.79264	0.76772	68.02	4.9959	89.9262	5.4	1	1	130.5	81	60	6.21128
120	0	52	0	21.7272	68	4008	0	14	15	55.9	160.4	0	12	1.60073	61.8844	5.92194	0.38386	34.01	5.16243	92.9237	5.5	1	1	91	59.5	0	5.17829
121	0	60	0	22.49	84.8	1196	0	18	16	57	159.2	0	15	1.45075	56.0858	4.60308	0.53063	47.0138	5.10692	91.9246	5.4	1	1	133.5	83	0	6.52644
122	1	55	0	16.4661	69	4272	0	15	13	48.6	171.8	0	29	1.35248	52.2868	4.96512	0.65482	58.0171	4.71835	84.9303	4.6	2	3	107	63	84	5.03991
123	1	54	1	24.529	83.5	263	0	18	15	68	166.5	1	20	0.726666	28.0929	4.7841	2.98056	264.078	5.49549	98.9188	5.4	1	2	125.5	80	1	6.69776
124	1	51	0	25.9698	87.5	4280	0	23	24	74.7	169.6	1	34	1.72486	66.6832	5.53404	0.74514	66.0194	5.60651	100.917	5.1	2	2	113	70.5	126	6.67084
125	1	58	1	26.6477	97	1434	0	20	17	75.3	168.1	0	28	1.04733	40.4898	4.60308	2.65315	235.069	5.27345	94.9221	5.4	1	2	143	93	1	7.24996
127	0	49	0	21.0554	65.5	4123	0	20	18	53.7	159.7	0	7	1.88778	72.9816	4.93926	0.44031	39.0115	4.38529	78.9352	4.5	1	1	111	74	0	4.86418
128	1	42	0	23.2819	78.5	1753	0	14	12	72.2	176.1	0	13	1.41713	54.7862	4.83582	0.71127	63.0185	5.43998	97.9196	4.7	1	2	118	80.5	0	5.75862
129	0	37	0	18.9599	61.3	734	0	14	12	46.2	156.1	0	14	2.17483	84.0788	4.31862	0.38386	34.01	4.88488	87.9278	5	1	1	97.5	59.5	60	4.30303
135	1	55	0	17.2191	65	2183	0	19	17	44.8	161.3	0	11	1.28783	49.7874	5.06856	0.59837	53.0156	5.27345	94.9221	5.7	1	3	110.5	76.5	36	5.08943
137	1	47	1	25.2403	81.7	4669	0	24	16	68.8	165.1	0	14	0.990438	38.2903	5.45646	1.61447	143.042	5.88406	105.913	5.2	1	3	119	80	54	6.5038
138	1	51	1	23.993	88	3629	0	23	22	79.3	181.8	0	14	1.48178	57.2855	4.9134	0.63224	56.0165	5.60651	100.917	5.146	1	1	135.5	83	1	6.35238
139	0	62	0	21.7409	73.5	353	0	10	10	52.3	155.1	1	8	1.89295	73.1815	5.74092	0.98223	87.0256	5.66202	101.916	5.4	1	3	129.5	81	0	5.98505
141	0	53	0	20.2269	69	644	0	14	17	51.2	159.1	0	9	1.65763	64.0838	5.35302	0.5645	50.0147	4.60733	82.9319	5	1	1	94	63	0	5.31799
143	1	40	0	19.8735	77.7	4005	0	26	24	61.7	176.2	0	20	1.5516	59.9849	4.80996	1.07255	95.0279	5.32896	95.9213	5	1	2	111	69.5	1	5.5984
146	0	57	0	21.3901	71.5	1086	0	21	24	50.4	153.5	1	13	1.50505	58.1853	6.36156	0.39515	35.0103	4.88488	87.9278	4.8	1	1	105.5	63.5	0	5.83233
149	0	42	0	18.3973	64	298	0	19	16	48.7	162.7	0	8	1.26714	48.9876	6.49086	1.70479	151.044	4.16325	74.9385	4.5	1	3	83.5	45.5	0	4.44889
150	1	43	0	21.5763	83	4250	0	35	18	64.8	173.3	0	20	0.871482	33.6915	5.53404	1.42254	126.037	4.71835	84.9303	4.8	1	1	106	62.5	12	6.22006
152	1	43	0	20.816	76	1758	0	23	23	60.3	170.2	0	13	1.37834	53.2865	6.15468	1.29835	115.034	4.88488	87.9278	5	1	3	89.5	54.5	1	5.75068
153	1	44	0	21.7713	76.3	3152	0	19	17	60.5	166.7	0	24	1.6809	64.9836	4.34448	0.81288	72.0212	5.88406	105.913	5	2	3	97	65.5	126	5.91263
155	1	43	0	24.7211	76.5	4399	0	25	17	64	160.9	1	17	1.57487	60.8846	4.75824	0.42902	38.0112	5.49549	98.9188	5.5	1	1	117	70.5	12	6.15657
156	1	52	0	22.8757	80.3	355	0	16	17	65.8	169.6	1	17	1.6628	64.2838	5.37888	1.19674	106.031	5.10692	91.9246	5.248	1	3	113	75	1	6.2256
157	1	54	0	21.6751	81.1	1498	0	29	17	63.9	171.7	0	9	0.951648	36.7907	5.74092	1.70479	151.044	4.94039	88.927	5.5	1	2	95.5	61.5	2.8	6.28014
158	1	54	1	23.6251	89.5	2849	1	35	25	66.6	167.9	0	56	1.46109	56.4857	5.89608	1.61447	143.042	5.66202	101.916	5.5	2	2	148	94	110	6.83333
159	1	50	1	24.6632	87.8	4433	0	39	12	73.9	173.1	0	25	1.21542	46.9881	6.28398	2.20155	195.057	5.82855	104.914	5.6	1	2	128.5	81.5	22	6.63038
161	0	55	0	19.472	64.3	3617	0	13	14	46	153.7	0	9	1.46626	56.6857	5.19786	0.58708	52.0153	5.05141	90.9254	5.4	1	1	113.5	74.5	0	5.0874
162	0	55	0	25.91	78.4	2909	0	12	13	56.6	147.8	0	35	1.62918	62.9841	5.58576	0.98223	87.0256	5.82855	104.914	4.9	2	1	147	97.5	126	6.52234
164	0	63	0	20.5918	75.5	2464	0	28	26	44.8	147.5	0	26	1.40678	54.3863	4.93926	0.44031	39.0115	4.77386	85.9295	5.248	1	1	120	73.5	0	6.35559
165	0	53	0	21.9534	73.5	4349	0	11	13	52.2	154.2	0	13	1.05767	40.8897	3.93072	0.64353	57.0168	5.21794	93.9229	4.5	1	1	121.5	72	0	5.97129
167	1	70	0	23.1946	92.2	3584	0	16	19	68.3	171.6	1	20	1.59298	61.5845	5.61162	0.83546	74.0218	5.93957	106.912	5.758	2	2	117	69	126	6.98851
168	0	55	0	23.75	75.3	3375	0	29	21	60.8	160	1	17	1.56194	60.3848	6.82704	1.30964	116.034	5.66202	101.916	5.4	1	1	131	89	12	5.93478
169	0	45	0	21.6134	70.5	4387	0	14	9	58.7	164.8	0	14	1.57746	60.9846	4.99098	0.71127	63.0185	4.32978	77.936	5.1	1	1	102	62	66	5.15552
170	1	45	1	23.7224	84	4253	0	45	26	68.8	170.3	0	32	0.822348	31.792	4.99098	2.38219	211.062	5.551	99.918	5.1	1	2	109	70.5	0	6.46911
172	0	46	0	21.7623	77	2739	0	10	16	56.2	160.7	0	11	1.33179	51.487	4.42206	0.59837	53.0156	4.9959	89.9262	4.8	1	1	98.5	65.5	1	5.88427
173	0	35	0	16.4002	60	743	0	11	15	42.3	160.6	0	14	1.79986	69.5824	5.63748	0.28225	25.0073	4.77386	85.9295	5.4	1	1	102	63.5	1	3.78843
174	0	48	0	22.0308	67	1625	0	19	11	50.9	152	1	15	1.94726	75.281	6.38742	0.58708	52.0153	5.60651	100.917	5.2	1	1	122	76.5	1	5.39488
176	1	61	1	25.3375	90.5	2478	1	13	21	69.4	165.5	1	32	0.874068	33.7915	4.7841	4.08698	362.106	5.10692	91.9246	5.4	1	2	114.5	74	22	7.12512
177	0	63	0	15.2365	53.9	1836	0	15	20	33.6	148.5	0	8	1.23094	47.588	3.879	0.92578	82.0241	4.77386	85.9295	5.2	1	1	107.5	66	0	3.87811
179	0	53	1	24.5927	97	3168	1	18	16	65.1	162.7	0	11	1.68349	65.0836	5.45646	0.76772	68.02	5.27345	94.9221	5.35	1	1	130.5	77.5	12	6.8428
184	0	66	0	23.6275	81.3	2218	1	21	18	57.5	156	0	36	1.49729	57.8854	5.40474	0.88062	78.0229	4.60733	82.9319	5.4	1	1	117.5	71.5	0	6.51602
185	0	54	0	20.2603	63.8	3579	0	11	19	47.8	153.6	0	9	1.13008	43.689	5.01684	0.76772	68.02	4.27427	76.9369	4.8	1	1	99.5	65.5	0	5.05839
186	0	54	0	20.8835	63.8	4378	0	20	22	46.8	149.7	0	6	1.5878	61.3845	4.37034	0.39515	35.0103	5.66202	101.916	4.6	1	1	108	65.5	0	5.23006
187	0	58	0	29.5825	86	4350	0	24	24	65.5	148.8	0	11	1.09905	42.4893	5.172	1.129	100.029	5.27345	94.9221	5.2	1	1	123	76	8.4	6.94806
188	0	54	0	22.261	73.3	3266	0	19	16	53	154.3	0	43	1.15853	44.7887	8.24934	0.83546	74.0218	5.21794	93.9229	5.4	1	2	92	60	1	5.96503
191	0	47	0	19.0099	64.2	2545	0	15	17	46.5	156.4	0	11	1.26197	48.7877	5.53404	1.50157	133.039	4.60733	82.9319	5.2	1	3	90.5	55	0	4.87175
193	0	51	1	24.2248	80	1813	0	15	22	58.2	155	0	14	1.78434	68.9826	6.69774	1.23061	109.032	4.94039	88.927	5.6	1	3	108.5	66.5	1	6.32697
197	1	52	0	24.452	89.7	3018	0	47	36	71.5	171	0	51	0.889584	34.3913	5.14614	2.77734	246.072	5.38447	96.9205	5	1	2	123.5	79	18	6.83724
198	0	65	0	21.8953	67	3143	0	16	15	52.4	154.7	0	11	1.73521	67.0831	6.10296	0.42902	38.0112	4.77386	85.9295	5.5	1	1	110	70	2.8	5.45251
202	1	53	1	21.8862	80.3	1492	0	26	22	55.4	159.1	0	30	0.845622	32.6917	6.77532	3.40958	302.089	4.9959	89.9262	5	1	3	109.5	76	22	6.64622
203	1	51	0	24.0055	78	3185	0	16	13	68.4	168.8	0	15	0.703392	27.1931	3.85314	1.2419	110.032	4.66284	83.9311	4.7	3	3	110	70.5	165	6.19241
204	1	64	1	24.1966	90.5	4359	0	16	18	71.5	171.9	1	24	1.38351	53.4865	5.8185	1.26448	112.033	5.38447	96.9205	5	2	2	134.5	85	126	6.89202
205	0	64	0	22.1672	80.8	4359	0	18	19	55.9	158.8	1	40	0.85338	32.9917	5.3013	1.73866	154.045	4.9959	89.9262	5.1	1	2	134.5	79.5	36	6.45333
209	1	41	1	26.1925	84	1110	0	27	18	76.5	170.9	0	17	1.17146	45.2886	6.15468	1.79511	159.047	5.82855	104.914	5.4	1	2	120	74	54	6.38919
210	1	61	0	20.8054	71	752	0	17	22	56.3	164.5	0	16	1.24128	47.9879	4.34448	0.48547	43.0126	4.94039	88.927	5.5	1	3	119.5	73	0	5.72563
211	1	36	0	25.3169	85.6	2030	0	27	20	78.6	176.2	0	28	1.1275	43.589	5.24958	1.77253	157.046	5.16243	92.9237	4.6	3	2	114.5	76	154	6.23748
213	1	38	0	31.478	99	2889	0	96	82	92.8	171.7	0	41	1.01113	39.0901	4.9134	1.63705	145.043	5.71753	102.916	4.6	1	3	114.5	76	18	7.0668
214	1	52	0	21.5872	73.8	278	0	19	27	52.4	155.8	1	20	1.23352	47.688	4.9134	0.6774	60.0176	5.88406	105.913	5.6	1	2	113.5	72	60	6.23007
216	0	58	1	24.3845	79	1976	0	31	28	54.5	149.5	0	15	1.59039	61.4845	5.6892	0.6774	60.0176	5.551	99.918	6.166	1	1	127.5	80	0	6.50656
217	0	38	0	19.291	72.5	1336	0	12	15	49.2	159.7	0	9	1.22576	47.388	5.53404	0.51934	46.0135	5.16243	92.9237	5.6	1	1	119.5	72.5	2.8	5.42838
218	1	51	1	29.5159	99.4	3297	0	60	36	84.8	169.5	0	33	0.863724	33.3916	4.73238	1.06126	94.0276	5.10692	91.9246	5.1	1	1	101.5	65	60	7.25948
219	1	49	0	21.6428	77	2064	0	12	12	64.7	172.9	0	15	1.44299	55.7859	7.2408	1.28706	114.034	5.05141	90.9254	5.248	1	3	96	61	1	5.82304
221	1	43	0	17.9602	66.7	4374	0	22	27	51.6	169.5	1	52	2.11276	81.6794	3.95658	0.71127	63.0185	4.55182	81.9328	4.5	2	3	128.5	75.5	126	4.71822
223	1	41	0	21.9251	81.5	4010	0	21	20	69	177.4	0	21	1.04733	40.4898	6.62016	1.67092	148.044	4.82937	86.9287	5.6	1	3	108.5	70.5	0	5.95159
227	1	46	0	22.7603	81.3	4425	0	15	16	65.7	169.9	1	10	1.30334	50.3873	4.5255	0.94836	84.0247	5.05141	90.9254	5.1	1	1	101	65.5	60	6.22533
232	1	55	1	29.3929	101.2	1123	1	60	34	80.8	165.8	0	45	1.23352	47.688	6.3357	2.05478	182.054	5.88406	105.913	5.5	1	3	153	97	4.2	7.38719
235	1	75	0	20.4179	70.4	1843	1	12	14	50.2	156.8	0	23	1.09129	42.1893	4.42206	1.11771	99.0291	4.4408	79.9344	4.8	3	3	121.5	72	154	6.1232
237	0	48	0	19.5389	67	4339	0	16	16	48.1	156.9	0	10	2.02742	78.3802	5.92194	1.06126	94.0276	5.21794	93.9229	5.4	1	1	99	64.5	0	5.14049
238	1	46	0	21.9258	70.2	4604	0	18	12	57.4	161.8	0	19	1.67056	64.5837	5.61162	0.68869	61.0179	5.49549	98.9188	5.2	2	3	98	63	126	5.59637
240	1	43	1	27.2519	91.6	1482	1	36	13	88.1	179.8	0	27	0.793902	30.6923	7.91316	3.19507	283.083	5.71753	102.916	5.6	2	3	119	74	90	6.67691
241	0	40	0	23.0326	71.8	3199	0	20	12	52.1	150.4	0	17	2.23689	86.4782	6.38742	0.64353	57.0168	5.49549	98.9188	4.9	2	1	96.5	58.5	122.5	5.76279
242	0	44	0	22.6634	67.6	2429	0	14	12	58.6	160.8	0	11	1.74814	67.5829	5.40474	0.5645	50.0147	5.49549	98.9188	5.7	1	1	130	80	36	5.03454
243	0	48	0	20.3075	69.5	2092	0	13	19	48.6	154.7	0	9	1.62401	62.7841	6.36156	1.19674	106.031	5.16243	92.9237	5.6	1	3	117	74.5	1	5.51109
248	0	35	0	21.3305	65	368	0	16	21	48.7	151.1	0	14	1.62918	62.9841	4.5255	0.29354	26.0076	4.77386	85.9295	5.044	1	1	103.5	69	0	5.03042
249	0	60	0	18.2836	60	1073	0	22	20	42.8	153	0	11	2.19034	84.6786	6.25812	0.84675	75.022	5.71753	102.916	5.2	1	1	114	64.5	0	4.5834
250	1	76	0	22.7878	80.6	3067	0	13	9	60.1	162.4	0	51	1.66021	64.1838	4.57722	0.94836	84.0247	5.82855	104.914	5.1	3	3	106	63.5	154	6.69071
251	0	53	0	22.0165	65	4326	0	12	13	50.8	151.9	1	9	1.76624	68.2828	4.9134	0.66611	59.0173	4.82937	86.9287	5	1	1	100	60.5	0	5.25573
254	1	63	1	20.7143	83.6	4397	0	19	22	56.6	165.3	0	73	1.60332	61.9844	6.10296	0.98223	87.0256	4.71835	84.9303	5	1	2	93.5	63	0	6.62487
257	1	40	1	28.7332	93	3031	0	20	16	85.4	172.4	0	38	0.889584	34.3913	6.28398	1.9193	170.05	4.9959	89.9262	5	3	3	146	89	154	6.84836
258	1	42	0	19.5552	73.8	4209	0	15	8	67	185.1	0	9	1.60849	62.1843	4.73238	0.74514	66.0194	4.82937	86.9287	4.9	1	2	115	66	0	4.86654
259	1	48	0	24.7644	86	1107	0	16	17	68.9	166.8	0	21	1.15594	44.6887	4.93926	0.9032	80.0235	5.60651	100.917	5.5	2	3	120	78	123.8	6.65808
261	0	47	0	22.5708	70	4409	0	17	16	61.3	164.8	0	12	1.56453	60.4847	5.63748	0.99352	88.0259	4.60733	82.9319	5.1	1	1	110	73.5	0	5.1584
262	0	57	0	21.2932	81.5	634	0	16	18	55.4	161.3	0	11	1.6628	64.2838	5.99952	0.73385	65.0191	5.27345	94.9221	5.4	1	1	111.5	61	0	6.24852
265	1	64	0	22.909	81	342	0	11	16	62.9	165.7	0	16	1.23611	47.7879	5.87022	0.82417	73.0215	5.27345	94.9221	5.146	2	3	151	88.5	122.5	6.53814
266	1	47	0	23.6678	88.5	326	0	35	24	68.4	170	0	15	1.4223	54.9861	4.86168	0.34999	31.0091	4.77386	85.9295	5	1	2	121	72	0	6.62113
267	0	67	0	22.3884	82	3263	0	25	31	56.6	159	0	30	1.47143	56.8856	5.37888	1.17416	104.031	5.93957	106.912	5.5	1	2	118	74.5	22.5	6.48003
269	1	50	0	20.4073	79	2056	0	28	32	58.7	169.6	0	21	1.27231	49.1876	5.19786	1.07255	95.0279	5.32896	95.9213	4.7	3	2	132	83.5	175	6.09263
272	1	71	0	22.2817	78.7	2548	0	29	27	57.9	161.2	0	38	1.22576	47.388	4.93926	2.43864	216.064	5.551	99.918	5.6	2	2	105	70.5	110	6.61539
273	1	35	0	21.5955	73.2	351	0	18	16	68.5	178.1	0	12	1.22059	47.1881	5.19786	0.99352	88.0259	5.38447	96.9205	4.9	1	2	133	70	54	5.07309
275	1	43	0	22.833	82.5	343	0	17	21	68.1	172.7	0	42	0.954234	36.8907	4.37034	0.80159	71.0209	5.38447	96.9205	5	2	2	133	85.5	90	6.21125
277	0	58	0	19.0751	61.3	721	0	21	23	47.8	158.3	0	13	1.87226	72.3817	5.74092	0.69998	62.0182	4.71835	84.9303	5	1	1	98	61.5	0	4.46885
278	1	45	1	26.0762	83	356	0	23	15	74.3	168.8	0	33	1.08612	41.9894	6.36156	1.39996	124.036	5.60651	100.917	5.5	2	3	130	94.5	108	6.44385
279	0	60	0	19.7707	68	2943	1	22	20	52.4	162.8	0	22	1.47143	56.8856	5.50818	1.04997	93.0273	5.77304	103.915	5.7	1	1	107.5	70	0	5.14884
280	1	50	0	21.3053	78	2570	0	16	18	61.5	169.9	0	17	1.34213	51.8869	4.55136	0.83546	74.0218	5.551	99.918	5.35	2	3	110	72.5	126	6.01687
282	0	34	0	18.1694	62.5	2770	0	12	10	44.9	157.2	0	14	1.28783	49.7874	4.24104	0.53063	47.0138	4.82937	86.9287	5.2	1	3	126	84	4.2	4.38727
284	0	55	0	18.7181	65.5	1353	1	20	17	47.5	159.3	0	10	1.30852	50.5872	4.80996	0.65482	58.0171	6.05059	108.911	5.6	1	1	115	71.5	0	4.96393
286	0	60	0	23.9452	85	1797	0	21	17	62.3	161.3	1	13	2.39464	92.5766	5.3013	0.2258	20.0059	5.49549	98.9188	5.5	1	1	141.5	89.5	0	6.45964
287	1	43	1	25.5932	82.9	3282	0	44	27	74.4	170.5	1	38	1.11457	43.0891	5.92194	2.78863	247.073	5.82855	104.914	5.8	3	2	126	76.5	198	6.37519
288	0	39	0	17.4399	61.6	2931	0	16	15	45.6	161.7	0	14	1.79468	69.3825	5.89608	0.73385	65.0191	4.9959	89.9262	4.9	1	2	87	60	0	4.06457
291	0	53	0	24.8133	86.5	2165	0	13	12	70.2	168.2	0	23	1.5335	59.285	5.79264	1.06126	94.0276	4.94039	88.927	4.8	2	1	128.5	76	90	6.355
294	1	67	0	21.8105	77.6	4403	0	18	16	64.9	172.5	1	7	1.56453	60.4847	4.6548	0.54192	48.0141	5.60651	100.917	5.2	3	1	117	72.5	168	6.056
296	1	55	0	21.3897	77.8	1163	0	23	24	56.9	163.1	0	15	1.0163	39.2901	5.63748	1.08384	96.0282	5.16243	92.9237	5.4	1	3	113.5	74.5	0	6.32029
297	1	49	0	23.2339	79.3	1432	0	49	20	67.7	170.7	0	40	1.16111	44.8887	6.15468	1.51286	134.039	5.05141	90.9254	4.9	1	3	94.5	64	1	6.13329
298	1	46	0	21.7493	78	4292	0	25	19	59.5	165.4	0	15	1.01371	39.1901	4.44792	1.14029	101.03	5.71753	102.916	5.1	1	2	127	83	0	6.16544
299	1	40	0	18.5386	69.4	1093	0	15	8	55.1	172.4	0	12	1.10681	42.7892	3.98244	0.66611	59.0173	4.88488	87.9278	5	3	3	90.5	60.5	154	4.92898
300	1	35	1	25.9351	92.3	1428	0	41	23	74.6	169.6	0	36	1.24128	47.9879	5.9478	0.76772	68.02	5.49549	98.9188	5.4	2	3	130	76.5	126	6.69006
301	1	35	0	22.8148	81.4	2573	0	28	17	71.8	177.4	0	27	1.06285	41.0896	5.06856	1.34351	119.035	4.82937	86.9287	4.6	1	3	138	78	22	5.85837
302	1	37	0	22.1879	81.5	1387	0	22	21	70.3	178	1	19	1.65763	64.0838	5.172	1.4677	130.038	5.10692	91.9246	5.2	1	2	109	64	60	5.82701
304	1	35	0	20.9921	74.5	1814	0	29	22	62.9	173.1	0	15	1.06802	41.2896	5.50818	1.00481	89.0262	5.38447	96.9205	4.7	1	1	118.5	76.5	1	5.41202
306	0	57	0	19.7715	70	372	0	29	26	45.5	151.7	0	20	2.1981	84.9785	7.1115	1.11771	99.0291	5.32896	95.9213	5.5	1	1	124.5	82	1	5.73938
308	1	52	0	26.8706	85	4632	0	27	14	77.2	169.5	0	29	1.16111	44.8887	4.93926	1.45641	129.038	5.71753	102.916	5.4	1	3	131	86.5	36	6.63112
309	1	74	0	22.9379	78	4608	0	15	18	62.6	165.2	1	9	1.03699	40.0899	5.58576	1.02739	91.0268	4.9959	89.9262	5.6	1	2	143	87.5	0	6.46481
312	0	52	0	19.2553	68	704	0	15	15	46.5	155.4	0	8	1.0163	39.2901	5.19786	0.64353	57.0168	4.88488	87.9278	4.7	1	1	107	71.5	1	5.39906
315	1	41	0	21.5318	77	4397	0	31	23	62.3	170.1	0	14	1.72228	66.5832	4.88754	0.51934	46.0135	5.21794	93.9229	4.8	1	1	106	66.5	0	5.78486
316	1	39	1	25.3452	87.5	728	1	24	13	77	174.3	0	19	1.07836	41.6895	4.5255	2.08865	185.054	5.77304	103.915	5.9	1	3	100.5	62.5	18	6.45984
317	0	50	0	18.5233	72.5	4098	0	21	18	45.6	156.9	0	7	1.03699	40.0899	4.75824	1.36609	121.036	4.9959	89.9262	4.8	1	1	124	82.5	1	5.71466
319	1	45	1	27.3569	85	3642	1	19	16	71	161.1	0	16	0.819762	31.692	5.4306	1.63705	145.043	5.43998	97.9196	5.1	1	3	122.5	76	1	6.81859
320	1	55	1	25.5049	82.3	2526	0	22	18	72.5	168.6	1	12	0.941304	36.3908	6.23226	1.20803	107.031	5.43998	97.9196	5.7	1	1	113	71	12.91	6.52889
321	0	48	0	17.0721	58	3652	0	12	14	41.6	156.1	0	8	2.91959	112.872	6.5943	0.4516	40.0118	5.16243	92.9237	5.2	1	1	110.5	66.5	0	3.91164
322	1	45	1	22.8505	80	4104	0	25	12	70.3	175.4	0	28	0.793902	30.6923	5.45646	1.04997	93.0273	5.60651	100.917	5	1	3	112	69.5	0	6.00796
323	1	56	0	21.2834	76	363	0	19	21	60.5	168.6	1	16	1.39644	53.9864	4.55136	1.19674	106.031	5.88406	105.913	5.5	1	1	131	83	1	5.97975
324	1	57	0	21.3182	76.7	2943	0	15	15	61.9	170.4	1	31	1.78693	69.0826	5.37888	0.55321	49.0144	4.82937	86.9287	5.554	2	3	118.5	79.5	126	5.93573
325	1	47	1	27.0305	94	3323	0	44	23	76.2	167.9	0	32	1.32403	51.1871	6.38742	1.70479	151.044	4.77386	85.9295	5.5	1	3	113	74	18	6.98837
328	1	50	0	25.2524	80.5	4017	0	17	15	66.6	162.4	1	19	1.1456	44.2888	5.22372	0.76772	68.02	5.43998	97.9196	5.5	3	3	118.5	76.5	154	6.50869
332	1	56	0	20.5329	72.5	3292	0	16	16	59.9	170.8	1	13	2.13345	82.4792	6.2064	0.76772	68.02	5.82855	104.914	4.8	2	3	109	70	110	5.52095
334	1	72	1	20.6311	76	1526	0	30	23	56.1	164.9	1	11	1.06543	41.1896	4.75824	1.03868	92.027	5.66202	101.916	5.4	1	1	101	68.5	0	6.27252
335	0	46	1	26.054	74.5	2515	0	19	17	56.3	147	0	14	1.10422	42.6892	5.97366	1.10642	98.0288	5.551	99.918	5.5	1	1	133	81.5	4.2	6.27038
338	1	66	0	23.7024	85.2	2179	0	13	14	66.5	167.5	1	13	1.6447	63.5839	5.84436	0.5645	50.0147	5.16243	92.9237	5.1	1	2	111.5	70	1	6.72092
341	0	52	0	20.6279	65	1112	0	18	12	51.3	157.7	1	10	1.88778	72.9816	5.24958	1.17416	104.031	4.82937	86.9287	5.4	1	1	101.5	58	60	4.95251
342	1	65	1	29.8059	104.5	2822	0	20	24	89	172.8	0	22	1.00078	38.6902	4.80996	1.10642	98.0288	5.71753	102.916	4.84	2	2	123.5	81	84	7.47625
344	1	43	0	24.0612	85.5	4368	0	32	17	71.1	171.9	0	36	1.1999	46.3883	5.27544	0.53063	47.0138	4.82937	86.9287	5.4	2	3	113.5	72	126	6.39631
346	1	56	0	22.2534	79	767	0	28	19	61.1	165.7	0	65	1.41454	54.6862	6.05124	1.55802	138.041	5.88406	105.913	5.4	2	2	120	77	90	6.32464
347	1	47	0	24.0409	84.2	4362	0	20	18	74.3	175.8	0	26	1.1999	46.3883	4.75824	1.09513	97.0285	5.10692	91.9246	4.9	1	3	125	79	66	6.27805
349	1	50	0	20.747	72.3	3974	1	16	20	60.1	170.2	1	10	1.54384	59.6849	4.42206	0.32741	29.0085	5.10692	91.9246	5.1	1	1	137	88	36	5.47255
351	1	55	0	19.6269	73.5	2542	0	17	11	55	167.4	0	80	1.28266	49.5875	4.5255	0.72256	64.0188	5.71753	102.916	4.9	2	1	101.5	64.5	84	5.76802
359	0	50	0	20.2638	70	3473	0	19	14	52.2	160.5	0	31	1.86709	72.1818	5.61162	0.99352	88.0259	5.38447	96.9205	5.7	1	1	109.5	67.5	1	5.32909
360	0	52	0	24.0282	85.5	902	0	31	28	58.4	155.9	0	40	1.56712	60.5847	4.73238	0.44031	39.0115	5.27345	94.9221	5.2	1	1	113	76.5	0	6.56651
363	0	45	0	20.3181	71	1989	0	17	19	49.7	156.4	1	9	1.99122	76.9806	5.14614	0.44031	39.0115	4.9959	89.9262	5.1	1	1	121	77.5	32.76	5.50147
367	0	44	0	24.6052	77	4318	0	19	12	63.7	160.9	0	12	1.01371	39.1901	5.3013	0.84675	75.022	4.82937	86.9287	5.2	1	1	108	65.5	1	5.93525
368	1	68	0	25.5978	93.6	4469	0	17	18	69.1	164.3	0	20	1.1999	46.3883	5.6892	2.07736	184.054	5.551	99.918	5.2	1	1	129.5	77.5	1	7.26317
372	0	47	0	20.6279	66.1	4377	0	15	13	50.2	156	0	10	1.86192	71.9818	4.83582	0.41773	37.0109	4.71835	84.9303	4.8	1	2	81.5	54	1	5.07888
374	0	55	0	23.6634	80.3	399	0	17	15	58.7	157.5	0	15	1.10681	42.7892	4.47378	0.85804	76.0223	5.60651	100.917	5.4	1	1	136.5	87	0	6.35584
375	0	47	0	19.2966	60.3	2620	0	12	16	46.9	155.9	0	11	2.11276	81.6794	5.09442	0.50805	45.0132	4.66284	83.9311	4.4	1	1	91.5	55.5	12	4.32302
376	0	45	0	22.2824	71	2559	0	12	14	57.4	160.5	0	19	1.8464	71.382	4.60308	0.50805	45.0132	4.49631	80.9336	4.7	1	1	130	73.5	0	5.37465
379	1	51	0	26.1082	83.5	2205	0	19	23	79.5	174.5	0	23	1.26714	48.9876	6.0771	0.80159	71.0209	5.99508	107.911	5	3	3	130.5	86	154	6.35253
380	1	64	0	17.9776	76	1839	0	11	19	52.2	170.4	1	21	1.18956	45.9884	4.42206	0.83546	74.0218	4.9959	89.9262	5.1	1	1	136.5	82	44	5.93091
381	1	51	1	23.1577	80.8	3846	0	24	18	60.7	161.9	0	29	1.41196	54.5862	6.0771	0.75643	67.0197	5.16243	92.9237	5.1	1	1	120	79.5	1	6.49148
382	1	45	1	23.0547	81	3948	0	23	16	63.3	165.7	0	57	1.10422	42.6892	5.50818	2.73218	242.071	5.71753	102.916	5.4	1	3	112.5	79	1	6.38218
384	0	45	0	20.8855	65.6	2589	0	8	9	53.4	159.9	0	6	1.4404	55.6859	3.7497	0.40644	36.0106	4.49631	80.9336	5	1	1	89.5	52	0	4.83634
385	0	51	0	18.1385	62	4389	0	19	24	46.9	160.8	1	28	1.8102	69.9823	7.2408	1.95317	173.051	4.94039	88.927	5.2	1	1	109	68.5	0	4.36501
386	1	52	0	21.616	75.3	4410	0	15	12	63.8	171.8	1	14	1.90071	73.4814	5.09442	0.4516	40.0118	4.66284	83.9311	4.9	1	1	112	72	12	5.70606
387	1	56	0	17.1316	71.6	3336	0	9	15	50.8	172.2	0	16	1.20508	46.5882	6.0771	1.90801	169.05	4.82937	86.9287	5.4	1	3	101	66	0	5.36796
388	0	45	0	23.3621	78.5	2501	0	17	19	58.1	157.7	1	9	1.40678	54.3863	4.42206	0.91449	81.0238	4.49631	80.9336	5.248	1	1	108.5	69	17.5	6.08687
393	1	48	0	21.4687	87	1106	0	24	18	64.7	173.6	0	46	1.22318	47.2881	5.48232	1.09513	97.0285	5.38447	96.9205	5.2	3	2	115	74	154	6.46925
395	1	56	0	19.2455	72.2	4305	0	15	12	58	173.6	0	16	1.34731	52.0868	6.28398	0.86933	77.0226	5.71753	102.916	4.7	3	3	124	74	154	5.38913
397	1	54	1	23.3909	81.2	680	0	27	20	62.3	163.2	0	28	0.863724	33.3916	4.49964	1.29835	115.034	4.9959	89.9262	5.4	3	3	91.5	57	175	6.58116
399	1	57	0	22.4392	81	361	0	18	20	56.8	159.1	0	15	0.961992	37.1906	3.43938	0.5645	50.0147	5.43998	97.9196	4.9	1	1	112	74	0	6.67434
400	1	59	0	22.4969	83.9	3970	0	24	16	71.6	178.4	0	24	1.53867	59.485	6.56844	0.74514	66.0194	5.32896	95.9213	5.2	1	3	128	76	0	6.25646
401	1	60	1	24.1615	92	720	0	23	19	68.6	168.5	0	22	1.6447	63.5839	5.45646	1.16287	103.03	5.77304	103.915	5.6	1	1	141.5	86	12	6.9743
403	1	58	0	18.2531	70	4275	0	18	25	54	172	0	12	1.54643	59.7849	5.76678	0.57579	51.015	5.10692	91.9246	5.6	1	3	91	64.5	0	5.20159
404	0	48	0	19.0101	57.6	1447	0	12	12	40.8	146.5	1	8	2.07914	80.3797	5.37888	0.32741	29.0085	4.94039	88.927	5.1	1	1	90	57	0	4.47122
406	0	48	0	18.8718	63.3	452	0	15	18	49.1	161.3	1	17	1.47919	57.1856	4.24104	1.21932	108.032	4.77386	85.9295	5.1	1	1	159	93	0	4.49888
407	1	56	0	18.9347	73.7	341	0	15	16	51.3	164.6	0	26	1.54384	59.6849	5.5599	0.98223	87.0256	4.71835	84.9303	5.1	1	1	107	69.5	0	5.87203
408	1	48	1	24.3375	88.8	365	0	28	23	66.5	165.3	0	18	1.21283	46.8882	5.50818	1.45641	129.038	5.16243	92.9237	5.5	1	1	145.5	90.5	1	6.8181
409	1	51	0	22.5878	87.6	357	0	9	14	63.6	167.8	0	17	1.19732	46.2883	5.12028	1.25319	111.033	5.551	99.918	4.9	3	3	105.5	64.5	154	6.71104
410	0	57	0	17.7329	57	421	0	20	18	45	159.3	0	10	2.04553	79.08	6.69774	0.47418	42.0123	4.94039	88.927	5	1	1	113.5	76.5	0	3.67467
413	1	52	1	20.8247	73	364	0	17	13	57.8	166.6	1	18	1.73262	66.9831	5.32716	0.50805	45.0132	5.77304	103.915	5.3	1	1	122.5	77.5	0	5.71155
416	0	45	0	21.4463	72.8	4396	0	12	13	58.6	165.3	0	8	1.06543	41.1896	5.01684	0.80159	71.0209	5.16243	92.9237	5	1	3	99	62	0	5.39893
418	1	49	0	23.8801	87.7	3367	0	13	31	73.3	175.2	0	28	1.04216	40.2898	4.18932	1.33222	118.035	5.21794	93.9229	4.9	2	3	110.5	67.5	126	6.54102
420	0	56	0	24.0013	76.7	3985	0	13	14	56.7	153.7	0	10	0.832692	32.1919	5.3013	1.18545	105.031	5.66202	101.916	5.5	1	1	105	70	0	6.3173
421	1	53	0	25.111	86	1721	1	21	13	70.2	167.2	1	28	1.15853	44.7887	5.79264	1.08384	96.0282	6.05059	108.911	6.1	1	3	124	81.5	2.8	6.72062
422	0	48	0	21.5269	66	4445	0	12	11	55.8	161	1	13	1.79468	69.3825	5.01684	0.75643	67.0197	5.38447	96.9205	5.4	1	1	102	66	2.8	4.87888
423	1	54	0	22.7199	76.8	4395	0	18	11	58.6	160.6	0	31	1.11715	43.1891	6.54258	1.36609	121.036	4.9959	89.9262	5.1	1	3	105	65.5	1	6.34163
427	1	52	0	22.0679	87.8	4382	0	16	16	73.5	182.5	0	29	1.31369	50.7872	4.57722	0.93707	83.0244	5.66202	101.916	5.6	2	2	104	66	126	6.31862
428	0	48	0	24.3365	81.6	4382	0	24	16	60.6	157.8	0	14	2.21879	85.7783	4.9134	0.44031	39.0115	4.77386	85.9295	5.2	1	1	102	66	36	6.25967
429	0	54	0	23.5157	87.8	1826	0	25	20	64.8	166	0	13	1.61625	62.4842	5.79264	0.86933	77.0226	5.49549	98.9188	5.6	1	1	119	71.5	0	6.45572
431	1	60	0	21.703	79	1513	0	17	15	60.6	167.1	0	12	1.36541	52.7867	5.27544	0.97094	86.0253	5.05141	90.9254	5.2	1	1	127	73.5	0	6.29555
432	0	58	0	18.6617	69.8	1130	0	15	14	49.4	162.7	1	9	1.48695	57.4855	5.53404	1.15158	102.03	5.43998	97.9196	5.2	1	1	117.5	74	0	5.29845
437	1	53	0	20.3145	75	1593	0	13	11	62	174.7	0	13	1.20766	46.6882	5.37888	0.97094	86.0253	5.05141	90.9254	4.9	1	3	101.5	61.5	22	5.61209
438	1	53	1	24.1735	86.2	3013	0	21	15	72.6	173.3	0	14	0.94389	36.4908	4.60308	0.84675	75.022	5.93957	106.912	5.4	1	1	119.5	81.5	0	6.57054
439	0	51	1	30.5515	99.9	724	1	35	22	69.2	150.5	0	28	0.899928	34.7912	6.51672	2.98056	264.078	5.32896	95.9213	6.1	1	1	134	86.5	0	7.26407
440	1	58	1	23.9608	88.6	365	0	36	25	69.9	170.8	0	25	0.682704	26.3933	5.09442	2.00962	178.052	5.93957	106.912	5.35	1	3	119.5	75	0	6.87399
441	1	56	0	24.1837	83.2	1701	0	32	25	68.5	168.3	0	44	1.19215	46.0884	6.28398	1.25319	111.033	5.60651	100.917	5.5	3	1	125.5	74.5	154	6.55295
443	0	54	0	23.4953	75	1399	0	10	10	60.6	160.6	0	14	1.07836	41.6895	5.35302	1.65963	147.043	5.551	99.918	5.7	1	1	125	80	0	5.92162
445	0	49	0	23.2088	79.5	1059	0	17	15	55.4	154.5	1	9	1.08095	41.7894	4.86168	1.03868	92.027	4.94039	88.927	5.2	1	1	124.5	78.5	1	6.31969
446	1	45	1	25.1946	83.3	695	1	43	28	77.6	175.5	0	41	0.742182	28.6928	3.98244	2.13381	189.056	5.88406	105.913	5.8	3	3	97.5	63.5	154	6.31247
447	1	51	0	19.4569	71.2	4312	0	10	15	53.1	165.2	0	12	1.51022	58.3853	5.32716	0.95965	85.025	4.55182	81.9328	5.4	3	2	112	68	154	5.57503
451	1	52	1	26.2886	89	727	0	26	20	79.5	173.9	0	19	0.773214	29.8925	6.05124	2.02091	179.053	5.27345	94.9221	5.6	1	3	140	88.5	1	6.77307
453	1	57	1	24.4729	82.2	2616	0	17	19	60.4	157.1	0	21	1.33955	51.7869	4.34448	0.74514	66.0194	5.82855	104.914	5.4	2	1	106	70	90	6.79885
454	0	53	0	18.2999	64.6	2616	0	12	17	43.4	154	0	10	1.48954	57.5855	4.47378	0.57579	51.015	4.55182	81.9328	4.7	1	1	115	67.5	0	5.05721
455	1	48	0	21.767	78	3652	0	21	19	63.5	170.8	0	13	1.26973	49.0876	4.7841	0.53063	47.0138	5.16243	92.9237	4.84	1	3	121	78.5	0	5.9637
457	0	56	0	23.1911	69.4	4363	0	15	17	55	154	0	8	1.96277	75.8808	5.61162	1.10642	98.0288	5.32896	95.9213	4.7	1	1	119.5	72.5	0	5.65438
460	1	35	0	21.4745	79	1100	0	25	33	69.5	179.9	0	25	1.39644	53.9864	5.5599	2.87895	255.075	4.9959	89.9262	5.4	1	1	126	81	22	5.55826
464	0	53	0	19.3329	64.5	800	0	11	14	50.8	162.1	1	11	1.65763	64.0838	5.09442	0.36128	32.0094	4.4408	79.9344	5.248	1	3	93.5	68	0	4.64845
465	0	50	0	19.8434	67.3	4348	0	11	13	51.5	161.1	0	7	1.78951	69.1825	5.172	0.40644	36.0106	4.55182	81.9328	4.7	1	1	76.5	44	0	5.00001
467	1	49	0	24.0096	87.8	4174	0	27	21	66.8	166.8	0	28	0.964578	37.2906	5.87022	1.06126	94.0276	5.38447	96.9205	5.4	1	3	107.5	74	0	6.76524
469	1	52	1	22.4623	79	4069	0	31	22	59.9	163.3	1	21	0.987852	38.1904	5.172	0.75643	67.0197	5.43998	97.9196	4.9	1	1	130.5	85	60	6.37856
473	1	45	0	22.2478	81.5	1419	0	16	13	69.7	177	0	11	0.93096	35.9909	4.49964	0.37257	33.0097	4.4408	79.9344	5	1	3	121.5	71.5	0	6.00144
475	1	47	1	26.9089	94.2	4174	1	54	34	79.7	172.1	0	40	1.26455	48.8877	7.44768	3.02572	268.079	5.77304	103.915	5.5	3	3	125.5	80.5	175	6.94455
477	1	47	1	22.9618	86.5	1415	0	22	14	69.2	173.6	0	32	1.11715	43.1891	7.39596	2.3709	210.062	5.05141	90.9254	5.1	1	3	122	76.5	36	6.48809
479	1	48	1	30.1253	96	2644	1	27	19	75.3	158.1	1	31	1.3111	50.6872	5.22372	0.9032	80.0235	5.43998	97.9196	5.6	1	1	132	85.5	1	7.269
480	0	45	0	18.5184	57	4313	0	9	15	41.5	149.7	0	5	1.94209	75.081	5.0427	0.21451	19.0056	4.82937	86.9287	4.5	1	1	76.5	43.5	1	4.14413
484	0	46	0	20.1117	63	3773	0	7	9	46.1	151.4	0	8	1.66538	64.3837	4.3962	0.5645	50.0147	5.88406	105.913	4.8	1	1	121	58.5	1	4.94929
485	0	52	0	20.2511	75	1457	0	18	22	55	164.8	1	17	1.52574	58.9851	5.35302	0.48547	43.0126	4.60733	82.9319	5.5	1	1	112	69.5	0	5.62031
486	1	54	0	21.9215	82.5	2975	0	11	16	71.5	180.6	0	14	1.00078	38.6902	4.18932	0.92578	82.0241	4.9959	89.9262	5.2	3	3	120.5	80	154	6.07164
488	0	51	0	21.3128	76	252	0	21	22	52	156.2	0	25	1.45075	56.0858	5.8185	1.09513	97.0285	4.60733	82.9319	5.4	1	2	110.5	65.5	1	6.0168
491	0	56	0	21.2382	82	3287	0	13	14	55.6	161.8	0	15	1.68349	65.0836	5.92194	1.08384	96.0282	5.16243	92.9237	5.2	2	1	114	71	122.5	6.25625
493	0	45	1	25.696	79	4143	0	20	19	55.3	146.7	0	15	1.45592	56.2858	5.5599	1.45641	129.038	4.88488	87.9278	4.8	1	1	112.5	72.5	0	6.47085
494	0	36	0	21.8038	66	2464	0	11	14	55.4	159.4	1	7	1.02923	39.79	3.67212	0.48547	43.0126	4.88488	87.9278	4.4	1	3	103.5	56	3.185	4.83065
497	1	54	1	24.389	82.5	1111	0	54	27	60.5	157.5	0	65	0.87924	33.9914	6.12882	2.06607	183.054	5.77304	103.915	5.6	1	1	125.5	81.5	12	6.84518
498	1	43	0	25.4035	90.5	752	0	21	18	77	174.1	0	18	1.24904	48.2878	5.53404	1.26448	112.033	5.71753	102.916	5.656	1	3	128	87.5	0	6.63854
501	0	38	0	22.875	74.5	2881	0	19	17	59	160.6	0	9	1.63177	63.0841	4.60308	0.72256	64.0188	4.60733	82.9319	4.6	1	2	99.5	61.5	60	5.59179
502	0	38	0	19.17	63	2010	0	14	16	45.7	154.4	0	15	1.293	49.9874	4.37034	0.76772	68.02	4.38529	78.9352	5	1	3	97	66	0	4.6816
503	0	35	0	18.9377	61.5	3311	0	15	21	42.1	149.1	0	12	1.43264	55.386	4.70652	0.66611	59.0173	4.55182	81.9328	4.8	1	1	117	79	1	4.70209
505	1	55	0	26.5119	89.6	2880	0	26	24	81.1	174.9	0	14	1.15336	44.5887	6.02538	1.68221	149.044	4.88488	87.9278	5.4	1	2	99.5	66	0	6.75255
509	0	43	0	17.3192	59.5	4425	0	13	10	43.4	158.3	0	11	1.51281	58.4852	5.09442	1.17416	104.031	5.66202	101.916	4.7	1	1	105	65	0	4.02393
513	1	60	0	22.956	84	364	0	14	15	65.1	168.4	1	14	1.14301	44.1888	5.22372	2.22413	197.058	5.38447	96.9205	4.8	1	1	95	64	35	6.63538
515	0	48	0	20.5793	64.3	4722	0	16	13	48.3	153.2	0	15	1.58005	61.0846	5.24958	0.62095	55.0162	5.05141	90.9254	5.2	1	1	106	68	36	5.04452
516	1	54	0	22.9027	80.5	2955	1	22	11	70.3	175.2	0	25	0.95682	36.9907	5.87022	0.9032	80.0235	5.38447	96.9205	5.5	1	3	84	58.5	1	6.13261
517	0	49	0	22.2241	74.5	2237	0	78	64	62.8	168.1	0	63	1.83865	71.0821	5.40474	0.4516	40.0118	5.10692	91.9246	4.8	1	1	122.5	76	0	5.44197
518	1	62	1	25.2769	83.8	1486	0	18	15	68.4	164.5	0	26	1.05767	40.8897	6.12882	1.82898	162.048	5.49549	98.9188	5.1	3	1	119.5	77	154	6.79589
521	0	54	0	19.1234	65.3	1008	0	9	14	47.8	158.1	0	10	2.14897	83.079	6.38742	0.51934	46.0135	4.9959	89.9262	5	1	1	143	86	2.12333	4.94156
523	1	44	0	19.7691	74	4207	0	12	14	57.2	170.1	0	17	1.37058	52.9866	3.98244	0.42902	38.0112	5.551	99.918	5.2	1	2	98	63	12	5.56229
524	1	52	0	23.1987	81.3	4710	0	15	12	62.7	164.4	0	11	1.37575	53.1866	5.32716	0.88062	78.0229	5.32896	95.9213	4.4	1	2	146.5	95.5	0	6.46745
525	0	52	0	21.0254	68.7	4445	0	25	14	54.5	161	0	15	1.9757	76.3807	5.45646	0.74514	66.0194	5.05141	90.9254	5	1	1	81	49.5	0	5.20252
526	1	50	1	24.4851	86.3	4158	0	37	26	74.9	174.9	0	50	1.22318	47.2881	6.62016	0.94836	84.0247	5.60651	100.917	5.1	1	3	111.5	69.5	0	6.47222
528	0	50	0	22.9873	80	3967	0	8	8	61.3	163.3	0	8	1.32662	51.2871	4.29276	0.36128	32.0094	4.4408	79.9344	5.5	1	1	105.5	68	0	6.05447
529	1	63	0	28.3016	96	2898	0	45	29	74	161.7	1	32	0.884412	34.1914	3.12906	0.64353	57.0168	5.27345	94.9221	5	1	3	134	84	1	7.38453
532	1	48	0	24.1294	82	4344	0	31	20	71.8	172.5	0	45	1.64211	63.484	7.57698	1.65963	147.043	5.38447	96.9205	5.1	2	2	118	78.5	84	6.23346
534	1	48	0	29.5686	96.5	4018	0	23	16	91.8	176.2	0	21	1.44816	55.9859	5.53404	1.52415	135.04	5.77304	103.915	5.4	1	1	145	97.5	66	6.96158
535	1	52	1	29.2386	97.5	2214	1	18	16	86.6	172.1	0	45	1.01113	39.0901	7.03392	1.95317	173.051	5.93957	106.912	5.4	1	3	146	94.5	60	7.17101
538	1	47	1	25.4065	82.3	4375	0	16	12	68.5	164.2	0	19	1.02923	39.79	5.61162	1.97575	175.051	5.93957	106.912	5.9	1	3	121	74	0	6.56941
540	1	52	0	26.0858	83.6	3307	0	17	12	73.8	168.2	0	24	1.85158	71.5819	5.172	0.76772	68.02	5.60651	100.917	5.1	2	1	129	83	126	6.50996
541	1	60	1	22.2976	85.1	1441	0	41	40	61	165.4	0	24	1.3292	51.387	5.48232	1.07255	95.0279	5.43998	97.9196	5.4	1	2	150	97	0	6.72576
542	0	58	1	26.3585	80.5	1822	0	10	12	60.1	151	0	12	0.951648	36.7907	6.69774	3.0483	270.079	5.82855	104.914	5.9	1	1	136.5	82	0	6.67998
544	0	49	0	22.4314	76	293	0	19	22	58	160.8	1	8	1.77917	68.7826	5.3013	0.83546	74.0218	4.60733	82.9319	5.4	1	1	96	57	0	5.8351
545	1	50	1	19.8318	78.8	4382	0	22	18	53.6	164.4	0	14	0.972336	37.5905	5.3013	1.62576	144.042	5.49549	98.9188	5.2	1	3	108.5	68	0	6.27732
546	1	55	0	22.5941	83.6	4375	0	25	20	67.7	173.1	0	15	1.14301	44.1888	5.22372	0.4516	40.0118	5.82855	104.914	5	1	1	149	96	1	6.38586
547	0	53	0	22.6075	74.6	2427	0	10	22	55.3	156.4	0	8	1.84382	71.282	6.56844	0.80159	71.0209	4.60733	82.9319	5	1	1	127	65.5	0	5.92997
551	1	56	0	23.8239	82.2	2932	0	39	31	59.7	158.3	1	19	1.01888	39.3901	7.05978	3.39829	301.088	5.38447	96.9205	5.8	1	2	124.5	81.5	22	6.8193
553	0	69	0	20.737	65.7	3960	0	14	18	48.1	152.3	0	8	1.83865	71.0821	4.80996	0.40644	36.0106	4.82937	86.9287	4.8	1	1	99	59.5	0	5.43659
554	0	46	0	27.0052	89	1099	0	12	15	73.7	165.2	0	13	1.24128	47.9879	6.23226	1.03868	92.027	4.9959	89.9262	5.5	1	1	124	76.5	1	6.51586
559	1	59	1	23.1277	89.5	4371	0	26	18	69.7	173.6	0	13	1.26714	48.9876	4.68066	0.66611	59.0173	5.71753	102.916	4.8	1	3	95	61	0	6.73731
560	0	49	0	18.6412	69	2035	0	12	19	48.2	160.8	1	12	1.21542	46.9881	4.70652	0.95965	85.025	4.94039	88.927	5.4	1	1	92	56.5	0	5.20968
561	0	63	0	19.6149	74.5	2700	0	27	21	46.7	154.3	0	20	1.22835	47.488	5.74092	1.26448	112.033	5.38447	96.9205	5.2	1	1	135	81	0	6.09782
563	1	48	0	24.6276	84	1932	0	25	21	66.4	164.2	1	54	1.13784	43.9889	5.37888	2.08865	185.054	5.05141	90.9254	5.4	1	2	131	86	0	6.64357
565	1	66	0	24.6796	84	4195	0	14	18	55.9	150.5	1	29	0.765456	29.5925	4.44792	1.9193	170.05	4.77386	85.9295	5.6	1	3	108.5	66.5	0	7.21127
566	1	56	0	23.1363	91	1058	0	13	14	65.3	168	0	13	1.06026	40.9897	5.06856	1.16287	103.03	5.38447	96.9205	5.5	2	3	130.5	85.5	84	6.92956
567	1	55	0	21.7232	72	357	0	11	13	58	163.4	1	10	1.38092	53.3865	4.49964	0.42902	38.0112	4.77386	85.9295	4.8	2	1	128.5	80	101	5.80507
568	0	45	0	19.6582	74.8	3507	0	16	14	51.4	161.7	0	6	1.54384	59.6849	4.55136	0.7903	70.0206	4.77386	85.9295	4.9	1	1	118.5	73	0	5.62873
569	1	44	1	28.027	91	4349	0	39	25	74.1	162.6	0	25	0.832692	32.1919	5.24958	1.55802	138.041	5.27345	94.9221	5.4	1	1	115.5	71.5	18	7.02477
570	1	63	0	18.4613	68	4116	0	14	20	50.2	164.9	1	9	1.34989	52.1868	4.24104	0.28225	25.0073	5.16243	92.9237	5	1	1	107.5	70.5	54	5.36114
571	1	52	0	22.4811	75.7	2142	0	26	25	65.2	170.3	0	40	0.700806	27.0932	4.5255	2.17897	193.057	4.9959	89.9262	5.2	1	1	107	68.5	18	5.96177
574	1	63	0	20.5571	70	744	0	16	22	63.1	175.2	0	29	2.0688	79.9798	5.12028	0.80159	71.0209	5.49549	98.9188	5.1	2	2	116	74.5	126	5.12864
575	1	56	0	19.8785	71	640	0	27	19	60.6	174.6	1	17	1.29041	49.8874	5.32716	0.80159	71.0209	5.49549	98.9188	5.1	2	2	98.5	54.5	84	5.22903
577	0	40	0	27.1878	96	3554	0	25	24	67.7	157.8	0	34	1.83606	70.9821	6.02538	0.48547	43.0126	4.9959	89.9262	5.2	1	1	129	81	0	6.74782
578	1	54	1	24.7586	87	4249	0	55	19	71.3	169.7	0	22	0.96975	37.4905	6.30984	2.08865	185.054	5.49549	98.9188	5.2	1	2	111.5	68	0	6.7477
579	0	58	0	19.1887	68.5	1256	0	15	24	47.6	157.5	0	12	1.29041	49.8874	5.37888	0.71127	63.0185	5.71753	102.916	5.6	1	1	109.5	69	2.8	5.40832
580	0	48	0	17.8465	68.5	4123	0	8	12	42.6	154.5	1	15	2.06104	79.6799	5.22372	1.5806	140.041	4.94039	88.927	4.8	1	1	124.5	78	60	5.36857
582	1	50	0	23.3514	83.1	2911	0	22	13	62.5	163.6	0	27	1.28007	49.4875	5.9478	0.9032	80.0235	5.88406	105.913	5.2	1	2	138	78	1	6.58405
583	0	44	0	21.7306	65.7	1432	0	8	16	55.7	160.1	0	8	1.67831	64.8836	4.6548	0.42902	38.0112	5.16243	92.9237	4.8	1	2	114	74.5	0	4.83437
584	0	39	0	19.5764	65.6	1087	0	11	17	48.5	157.4	0	15	1.76882	68.3827	6.465	0.62095	55.0162	4.9959	89.9262	5.7	1	1	104	59	12	4.84155
585	1	64	0	28.6374	98	1080	0	29	21	71.4	157.9	0	21	0.747354	28.8927	4.60308	1.47899	131.039	5.60651	100.917	5.35	1	2	134	82.5	0	7.55682
588	1	63	0	22.0187	77.5	436	0	28	26	52.9	155	0	54	1.41454	54.6862	5.63748	1.9193	170.05	5.93957	106.912	5.5	3	3	119.5	68.5	154	6.6344
592	0	48	0	22.3459	72.7	4384	0	10	16	54.8	156.6	0	8	1.29817	50.1873	6.36156	2.61928	232.068	4.49631	80.9336	5	1	3	102.5	61.5	2.8	5.78559
593	0	48	0	20.3549	73	4389	0	6	14	52.5	160.6	0	10	1.5697	60.6847	4.21518	0.54192	48.0141	5.43998	97.9196	5.1	1	2	99	61	34	5.57501
594	1	44	1	26.0316	89	4325	0	27	18	70.1	164.1	0	29	1.34213	51.8869	6.28398	1.70479	151.044	5.60651	100.917	5	2	3	117.5	71.5	110	6.82806
595	0	34	0	20.9817	66.5	3126	0	14	10	57.4	165.4	0	11	1.64987	63.7839	6.51672	0.53063	47.0138	4.49631	80.9336	4.8	1	1	90	58	12	4.50389
597	0	34	0	19.0589	60	3123	0	16	12	53.6	167.7	0	13	1.74814	67.5829	5.06856	0.94836	84.0247	4.66284	83.9311	4.4	2	3	95	63	126	3.41062
598	0	54	0	17.3524	59.8	1823	0	11	17	42.5	156.5	0	7	0.848208	32.7917	5.4306	0.97094	86.0253	5.16243	92.9237	5.6	1	1	126	78	1	4.35667
600	0	54	0	21.7144	75	4356	0	26	23	51.9	154.6	0	14	1.46626	56.6857	4.9134	0.94836	84.0247	4.66284	83.9311	5.1	1	1	110	70	0	6.03897
601	0	46	0	19.7629	67.6	701	0	12	18	48.9	157.3	1	12	1.92398	74.3812	5.87022	0.66611	59.0173	4.32978	77.936	4.8	2	1	101.5	71.5	92	5.15087
602	0	62	0	20.5464	64	4366	0	15	22	46.6	150.6	1	10	1.59556	61.6844	5.32716	0.95965	85.025	4.94039	88.927	5.5	1	1	113.5	70.5	0	5.29178
604	0	49	0	22.1434	75.6	3282	0	18	19	56.9	160.3	0	9	1.74296	67.383	6.64602	0.38386	34.01	4.66284	83.9311	5.1	1	1	97.5	60	0	5.80844
605	0	61	0	19.0085	74	363	0	17	18	51.5	164.6	0	29	1.8102	69.9823	6.87876	1.4677	130.038	5.43998	97.9196	6	1	1	97.5	61.5	0	5.63186
606	0	55	0	19.2637	60.8	1748	0	15	14	46.7	155.7	0	12	1.61884	62.5842	5.4306	0.44031	39.0115	4.77386	85.9295	4.8	1	1	101.5	57.5	0	4.51894
607	0	52	0	19.9888	63	4571	0	13	15	49.9	158	0	15	2.34292	90.5771	6.69774	0.83546	74.0218	5.43998	97.9196	5.2	1	1	114	73	0	4.65986
608	1	48	0	21.8398	84	1917	0	20	26	73.7	183.7	0	21	1.39644	53.9864	5.40474	0.89191	79.0232	5.32896	95.9213	5	3	1	130.5	88.5	180	5.97397
609	0	53	0	20.1723	70.5	3783	0	16	19	46.3	151.5	0	8	1.96795	76.0808	5.32716	0.34999	31.0091	4.27427	76.9369	5.2	1	1	112.5	63.5	1	5.73176
610	0	39	0	19.9435	60	2876	0	12	10	48.1	155.3	1	6	2.1981	84.9785	4.93926	0.36128	32.0094	4.16325	74.9385	5	1	1	92	54	1	4.20036
613	1	46	0	20.2552	70	4575	0	21	31	58.4	169.8	1	11	1.64211	63.484	4.62894	0.85804	76.0223	5.32896	95.9213	4.9	2	1	108	71.5	84	5.20304
614	1	52	0	23.3828	81.5	2913	0	27	23	67.1	169.4	0	23	1.33179	51.487	4.80996	0.9032	80.0235	5.16243	92.9237	5.2	1	1	123.5	76	22	6.33511
615	0	49	0	22.2635	77.4	2913	0	13	12	52.8	154	0	10	2.20586	85.2785	6.74946	1.50157	133.039	5.21794	93.9229	4.8	1	1	123.5	63.5	1	6.14177
616	1	56	0	25.2484	94.2	4270	0	20	19	77.5	175.2	1	18	0.755112	29.1926	5.172	0.95965	85.025	5.43998	97.9196	5	1	3	101.5	67	44	6.97868
618	0	48	0	24.7051	77	4398	0	20	14	62.3	158.8	0	10	1.30593	50.4873	3.18078	0.36128	32.0094	4.82937	86.9287	5.2	1	1	138	89	0	6.01412
620	0	48	0	21.2024	68.5	3247	0	18	13	48.6	151.4	0	12	1.26455	48.8877	4.7841	0.85804	76.0223	4.88488	87.9278	4.9	1	3	95.5	64	0	5.58429
621	1	50	0	23.8211	82	2151	0	13	24	69.9	171.3	0	15	1.18956	45.9884	5.50818	0.98223	87.0256	5.43998	97.9196	5.6	2	3	111	75.5	132	6.30955
622	1	32	0	28.0542	93.5	372	0	16	16	91.3	180.4	0	11	0.832692	32.1919	4.96512	0.85804	76.0223	5.05141	90.9254	5.1	1	1	149.5	94	10.2667	6.52956
623	1	53	0	21.1058	85.1	351	0	12	12	63.9	174	1	9	1.80761	69.8824	5.45646	0.9032	80.0235	4.94039	88.927	4.8	3	1	112	71.5	175	6.35996
624	1	34	1	29.5733	95	4394	0	30	13	77.9	162.3	0	29	0.884412	34.1914	4.6548	1.30964	116.034	4.38529	78.9352	5	1	3	132	81.5	0	7.00985
625	1	48	0	21.0742	76.2	4363	0	13	8	63	172.9	0	35	1.45592	56.2858	6.28398	2.57412	228.067	5.27345	94.9221	5.1	2	3	104	70	126	5.75525
628	1	53	0	20.5968	75	4494	0	25	14	55.6	164.3	0	21	1.15594	44.6887	4.5255	0.91449	81.0238	5.21794	93.9229	5.4	2	2	123	79	90	6.0182
631	0	37	0	19.6437	72.5	361	0	20	24	59.2	173.6	0	18	1.16629	45.0886	3.43938	0.31612	28.0082	4.71835	84.9303	5.5	2	1	109	66	84	4.85203
632	1	44	0	21.9704	75.5	4323	0	16	16	65.3	172.4	0	9	1.25421	48.4878	4.62894	0.72256	64.0188	4.94039	88.927	4.8	1	1	123	80.5	0	5.65581
634	1	40	0	21.8862	71	4352	0	8	19	63.4	170.2	1	13	1.06543	41.1896	4.55136	0.71127	63.0185	5.16243	92.9237	5	2	1	112	67.5	110	5.27532
635	1	34	0	29.0127	88.5	4410	0	36	20	78.7	164.7	0	32	0.86631	33.4915	6.95634	1.62576	144.042	5.99508	107.911	4.7	1	3	131.5	84.5	1	6.74816
636	1	35	0	26.0169	88.3	4249	0	18	15	85.8	181.6	1	17	1.04992	40.5898	5.50818	1.61447	143.042	5.05141	90.9254	4.6	1	2	128.5	79.5	44	6.24175
639	1	55	0	25.0073	86.3	2172	0	15	11	78.7	177.4	0	11	0.812004	31.3921	4.83582	0.88062	78.0229	4.71835	84.9303	5	1	3	108	66	36	6.50568
641	1	39	1	25.4482	83.5	370	0	24	21	75.9	172.7	0	25	0.747354	28.8927	5.01684	4.32407	383.113	5.38447	96.9205	5.4	1	3	107.5	73	60	6.3573
642	1	42	1	24.2638	84	369	1	31	19	72.2	172.5	0	43	1.02923	39.79	5.84436	2.58541	229.067	5.93957	106.912	6	1	2	109.5	73.5	0	6.35204
644	1	35	0	16.6016	63.5	4337	0	11	12	49.4	172.5	0	12	1.25938	48.6877	4.80996	0.65482	58.0171	5.27345	94.9221	4.9	1	3	102.5	64	0	4.011
651	1	40	0	20.769	78	2930	0	12	11	64.7	176.5	0	10	1.38868	53.6864	3.93072	0.38386	34.01	5.21794	93.9229	5.5	2	3	109	68.5	84	5.62154
654	0	63	1	24.0857	71	4399	0	24	17	52.9	148.2	0	30	1.89037	73.0815	6.64602	1.03868	92.027	5.05141	90.9254	6	1	1	126.5	77	0	6.08798
658	0	68	0	18.7524	57.8	1647	0	11	17	41.8	149.3	0	8	2.0326	78.5802	6.2064	0.60966	54.0159	4.38529	78.9352	5.6	1	1	93.5	57	1	4.54368
660	1	56	0	23.962	81	4452	0	17	14	68.6	169.2	1	16	0.96975	37.4905	6.5943	1.62576	144.042	4.94039	88.927	5.1	1	3	115	77	0	6.41288
661	0	63	0	20.7118	73.5	1036	0	12	19	47.1	150.8	0	8	1.09905	42.4893	4.83582	0.58708	52.0153	4.38529	78.9352	5.2	1	1	130.5	82.5	0	6.15164
662	1	57	0	21.2186	75.6	4492	0	14	11	62.7	171.9	1	11	1.52833	59.0851	4.37034	0.38386	34.01	5.27345	94.9221	4.7	2	1	108.5	67.5	110	5.80008
663	1	55	0	21.3692	83.7	2060	0	24	21	60.6	168.4	0	25	0.799074	30.8922	6.05124	3.78215	335.098	5.71753	102.916	4.7	1	3	93	55	4.2	6.60182
664	0	53	0	15.7618	56.4	1705	0	20	26	39	157.3	0	14	1.70417	65.8834	5.09442	0.7903	70.0206	4.9959	89.9262	5.2	1	1	125	68	0	3.6365
666	0	62	0	19.2785	70	746	0	18	24	49.6	160.4	1	11	1.55677	60.1848	4.37034	0.44031	39.0115	4.66284	83.9311	4.8	1	1	104	64	1	5.43908
669	0	55	1	21.0291	74.4	1742	0	25	17	53.7	159.8	0	11	1.80244	69.6824	5.35302	0.83546	74.0218	5.60651	100.917	5.1	1	1	111.5	67	0	5.80428
673	1	57	0	19.441	77.7	3543	0	13	13	62.5	179.3	0	11	1.21025	46.7882	5.06856	1.72737	153.045	5.05141	90.9254	5.1	2	2	121	76.5	126	5.71772
674	0	44	0	20.8482	72	1826	0	13	14	55.8	163.6	0	7	1.69383	65.4835	5.32716	0.74514	66.0194	4.94039	88.927	4.6	1	1	107	64	0	5.32212
677	1	79	0	18.1223	71	1092	1	11	18	46.8	160.7	1	10	0.89217	34.4913	3.95658	0.51934	46.0135	4.66284	83.9311	6.2	1	1	125	71	1	6.01493
678	1	51	0	23.4873	80.4	4297	0	26	13	67.4	169.4	1	20	1.64728	63.6839	5.172	0.83546	74.0218	5.551	99.918	5	1	2	149	88.5	1	6.23448
679	1	37	1	36.8194	114.5	4389	0	32	27	108.8	171.9	1	34	1.45592	56.2858	5.87022	1.10642	98.0288	5.88406	105.913	5.6	2	1	147.5	94.5	102	7.39512
680	0	47	0	21.8836	71.5	2087	0	26	20	58	162.8	1	14	1.3861	53.5865	4.42206	0.44031	39.0115	4.88488	87.9278	5.2	1	1	112.5	67.5	12	5.37522
681	0	49	0	21.8171	70.8	639	0	17	14	60.7	166.8	0	27	1.75848	67.9828	6.69774	0.80159	71.0209	5.551	99.918	5.2	1	1	118.5	68	0	5.15903
682	1	39	1	21.1657	76.2	389	0	38	24	55	161.2	0	39	1.69642	65.5834	5.09442	0.95965	85.025	5.16243	92.9237	5.1	1	2	126.5	82	22	6.01007
683	0	52	0	15.6831	64	1978	0	14	24	40.4	160.5	0	13	1.86192	71.9818	5.97366	0.71127	63.0185	4.88488	87.9278	5.4	1	1	90.5	56	12	4.59266
685	1	57	0	17.4349	66.5	1096	0	16	12	52	172.7	0	13	0.848208	32.7917	5.76678	1.129	100.029	5.05141	90.9254	5.2	1	3	103.5	67	0	4.78054
686	1	47	0	27.3257	88	1093	0	31	26	76.3	167.1	1	21	0.951648	36.7907	5.58576	1.06126	94.0276	5.49549	98.9188	5.5	1	3	130.5	79	5.13333	6.80344
687	1	43	1	21.3625	73.5	1092	0	25	25	66.7	176.7	1	20	0.96975	37.4905	5.19786	0.88062	78.0229	5.32896	95.9213	5.5	1	3	105.5	67	54	5.30329
689	0	43	0	21.6916	75.8	3991	0	12	14	55.6	160.1	0	14	1.92398	74.3812	5.63748	0.34999	31.0091	4.88488	87.9278	5.9	1	1	119	77.5	1	5.73792
692	1	52	0	20.5588	72.5	466	1	14	19	67.8	181.6	1	10	1.25938	48.6877	4.18932	0.64353	57.0168	5.551	99.918	5.4	1	1	109	64.5	12	5.04908
693	1	74	0	21.5473	70.8	371	0	15	16	54.2	158.6	1	13	1.10939	42.8892	4.70652	0.58708	52.0153	5.77304	103.915	5.6	2	2	111.5	70	123.2	6.09868
694	0	73	0	18.6756	62.4	371	0	30	28	39.7	145.8	0	14	1.46368	56.5857	5.06856	0.60966	54.0159	4.88488	87.9278	5.5	1	1	123	75	0	5.40378
695	1	56	0	20.4642	74.6	2252	0	17	14	62.1	174.2	0	8	1.60849	62.1843	4.70652	0.68869	61.0179	4.9959	89.9262	4.9	2	2	115	73	84	5.59659
696	0	39	0	20.9367	71	733	0	12	12	55.9	163.4	0	10	1.47402	56.9856	4.34448	0.63224	56.0165	5.71753	102.916	5.2	2	3	111.5	63	88	5.18431
697	0	45	0	18.8634	70	3434	0	9	9	49.2	161.5	0	8	1.53091	59.1851	5.27544	0.66611	59.0173	4.9959	89.9262	4.9	1	3	94	65	1	5.20575
703	1	45	0	21.8008	76	3702	0	14	17	53.6	156.8	0	14	1.09388	42.2893	4.37034	2.17897	193.057	5.27345	94.9221	4.942	1	2	122.5	78.5	12	6.30565
704	1	49	1	21.9361	82.5	3998	0	18	16	62.8	169.2	0	21	0.894756	34.5913	4.57722	1.52415	135.04	3.99672	71.941	5.2	1	2	147.5	100.5	2.8	6.38907
705	1	43	1	32.3961	104	4732	0	120	56	91	167.6	0	32	1.37317	53.0866	5.09442	0.92578	82.0241	5.82855	104.914	5.6	1	1	119.5	77.5	0	7.28766
706	1	58	0	20.0249	75.8	1138	0	34	18	57.6	169.6	1	19	0.99561	38.4903	5.58576	0.97094	86.0253	5.05141	90.9254	5	3	3	99.5	63.5	154	5.94634
707	0	53	0	22.2438	73	2938	0	19	15	59.9	164.1	0	13	1.87226	72.3817	6.95634	1.28706	114.034	5.32896	95.9213	5.2	1	1	114.5	62	0	5.53228
708	1	35	0	22.3657	75.2	1106	0	22	26	63.2	168.1	0	15	1.25938	48.6877	4.55136	0.71127	63.0185	5.38447	96.9205	4.6	1	1	108	69.5	54	5.6681
709	1	45	1	23.5944	74.8	3639	0	28	20	60.1	159.6	0	21	1.26455	48.8877	5.9478	1.55802	138.041	5.10692	91.9246	5.35	1	2	138.5	88	1	6.13101
711	0	55	0	19.3303	65.8	728	0	11	16	43.9	150.7	1	9	1.57229	60.7847	6.67188	0.62095	55.0162	4.38529	78.9352	5.452	1	1	124	66	0	5.37321
714	1	57	1	24.6598	82	1141	0	28	22	64	161.1	0	28	1.60332	61.9844	6.38742	2.74347	243.071	4.94039	88.927	5.2	1	2	112.5	73	54	6.69652
715	1	48	1	23.7211	84.5	3681	1	40	22	62.1	161.8	0	24	1.31627	50.8872	5.4306	0.68869	61.0179	5.60651	100.917	4.8	1	3	103.5	68.5	12	6.67451
717	1	50	0	24.8964	90.3	3316	0	30	27	69.6	167.2	1	41	1.33696	51.687	5.99952	1.73866	154.045	5.49549	98.9188	5.146	2	3	164	97.5	132	6.86935
718	1	43	0	21.6816	79.4	4382	0	29	24	66.4	175	0	46	1.55936	60.2848	5.79264	1.4677	130.038	5.82855	104.914	5.1	3	2	131.5	79	154	5.86375
719	1	54	0	28.2728	88.2	3998	0	29	19	76.6	164.6	0	64	1.50764	58.2853	6.38742	1.45641	129.038	5.82855	104.914	5.9	2	3	129.5	77.5	110	6.92575
720	0	48	0	20.2665	75	1132	0	9	8	59.4	171.2	0	13	1.49988	57.9854	3.93072	0.41773	37.0109	4.82937	86.9287	5.4	1	1	114.5	67	1	5.33443
721	1	53	0	20.7101	82.2	4388	0	31	25	60.7	171.2	0	20	1.45075	56.0858	5.61162	0.72256	64.0188	5.60651	100.917	4.6	2	2	128	82	106.5	6.28046
722	1	58	1	21.8402	84	1092	0	33	21	59.1	164.5	0	19	1.03699	40.0899	6.36156	0.99352	88.0259	5.88406	105.913	5.9	1	2	105	62.5	36	6.69286
723	1	45	0	23.0341	81.4	3664	0	28	19	68.7	172.7	0	39	1.83089	70.7821	5.4306	1.03868	92.027	5.32896	95.9213	5.044	3	3	124	72.5	141	6.10746
724	1	40	0	20.8798	71.8	3944	0	15	19	55	162.3	0	13	1.77658	68.6827	5.53404	0.98223	87.0256	5.27345	94.9221	5.248	1	2	115.5	70.5	36	5.62302
725	1	45	0	20.3378	74	3654	0	24	14	58.5	169.6	0	36	1.60073	61.8844	5.79264	0.42902	38.0112	4.71835	84.9303	5.248	1	3	94	64.5	0	5.58293
726	1	59	0	19.5062	65	2170	0	16	13	52.4	163.9	0	37	0.936132	36.1909	5.24958	1.27577	113.033	5.21794	93.9229	5.4	3	3	104	67	154	5.09029
727	1	45	0	21.5704	77.3	3654	0	30	18	56.4	161.7	0	24	1.10164	42.5892	4.88754	0.57579	51.015	5.43998	97.9196	5.452	1	2	137	87.5	12	6.19785
730	1	45	0	22.2497	80.8	1869	0	33	25	65.9	172.1	0	38	1.51798	58.6852	4.80996	0.75643	67.0197	5.77304	103.915	5.146	3	3	125.5	84	168	6.08759
731	1	45	1	24.9702	84	4414	0	27	21	73.7	171.8	0	29	1.25421	48.4878	5.84436	2.00962	178.052	5.551	99.918	5	3	2	140	92.5	171	6.39119
734	0	55	0	18.7264	67.7	2554	0	14	14	46.1	156.9	0	11	1.84899	71.482	4.86168	0.53063	47.0138	4.38529	78.9352	4.6	1	1	110	71.5	60	5.26694
736	0	58	0	18.0878	67	783	0	29	16	43.4	154.9	0	25	2.01708	77.9803	5.92194	0.41773	37.0109	5.27345	94.9221	5.6	1	1	112.5	65.5	36	5.30353
737	0	48	0	21.4775	65.6	742	0	14	14	52	155.6	0	10	2.31964	89.6774	7.18908	0.85804	76.0223	4.94039	88.927	5.1	1	1	102	60	22	5.06497
738	0	58	0	20.445	62.5	1841	0	19	18	44.3	147.2	1	14	1.40937	54.4862	4.93926	0.75643	67.0197	4.71835	84.9303	5	1	1	122.5	80.5	0	5.24835
739	1	42	0	24.5398	82.7	1814	0	19	21	73.7	173.3	0	17	0.832692	32.1919	4.21518	1.67092	148.044	5.27345	94.9221	4.636	1	3	153.5	95	1	6.25878
740	0	47	0	23.2898	80	2590	0	8	14	57.7	157.4	0	14	1.43782	55.586	6.15468	1.18545	105.031	5.10692	91.9246	5.1	1	1	117	82	0	6.21731
741	0	39	0	21.1795	63	2891	0	13	12	47.4	149.6	0	8	1.23611	47.7879	4.42206	0.38386	34.01	5.32896	95.9213	4.6	1	1	128	83.5	0	4.97586
742	1	55	0	24.7719	85.1	4413	0	14	9	70.5	168.7	1	18	0.845622	32.6917	5.89608	5.10308	452.133	5.551	99.918	5.2	1	3	124	82	66	6.74518
744	1	53	0	19.3227	70.3	4354	0	24	16	56.7	171.3	0	21	1.70159	65.7834	5.58576	1.89672	168.049	5.93957	106.912	5.4	2	2	112.5	72.5	102	5.25463
745	1	53	1	24.5677	85.5	384	0	21	20	66.4	164.4	0	19	1.36799	52.8866	6.82704	2.16768	192.056	5.27345	94.9221	5.2	1	2	130.5	83	60	6.75387
753	1	43	0	19.059	69.1	4375	0	16	12	55.6	170.8	0	11	1.50505	58.1853	5.01684	0.5645	50.0147	6.05059	108.911	5.6	1	2	125	77	0	5.00223
755	1	48	1	23.8421	87	4384	0	27	9	73.1	175.1	0	19	1.33179	51.487	4.70652	0.86933	77.0226	5.32896	95.9213	5.4	1	1	154.5	95.5	12	6.45658
757	1	58	1	21.0498	79.6	2920	0	20	21	57.1	164.7	0	35	1.93174	74.6811	4.9134	0.59837	53.0156	5.60651	100.917	5.5	3	1	135	87	154	6.34612
758	1	51	0	18.9943	78	1086	0	18	19	61.2	179.5	0	31	1.1456	44.2888	6.10296	2.04349	181.053	5.32896	95.9213	5.4	3	2	105	69	154	5.67378
761	1	56	0	22.2585	78.3	1886	0	21	19	62.3	167.3	0	18	1.60849	62.1843	5.87022	0.81288	72.0212	5.05141	90.9254	5.1	1	1	108	67	36	6.18923
763	0	49	0	19.4679	59	1500	0	12	14	50.4	160.9	1	6	1.88778	72.9816	8.24934	0.44031	39.0115	4.82937	86.9287	5.1	1	1	93	59	68.25	3.86469
766	1	50	0	16.2967	73	4555	0	45	94	46.6	169.1	0	51	3.17044	122.569	7.34424	1.30964	116.034	4.38529	78.9352	4.9	3	3	118.5	68.5	140.28	5.46989
767	0	48	0	21.8028	65.5	4555	0	24	18	53.4	156.5	0	13	1.31627	50.8872	6.15468	0.91449	81.0238	4.55182	81.9328	5.4	1	1	96	57	2.8	5.06459
769	0	50	0	17.6138	64.4	1091	0	20	20	45.6	160.9	0	13	2.21879	85.7783	5.66334	0.51934	46.0135	5.27345	94.9221	5.8	1	1	96.5	59	12	4.62236
771	0	56	0	22.5068	74	3183	0	22	15	48.9	147.4	0	11	1.43782	55.586	7.39596	0.7903	70.0206	4.71835	84.9303	5.2	1	1	106.5	67.5	0	6.23888
772	1	59	0	22.5434	77.2	3287	0	19	17	61.3	164.9	0	12	1.30334	50.3873	4.29276	0.49676	44.0129	5.16243	92.9237	5	1	1	97.5	67	0	6.24001
775	1	57	1	20.6	81.5	2058	0	20	24	53	160.4	0	12	0.868896	33.5915	3.54282	1.11771	99.0291	5.43998	97.9196	4.4	1	1	103	64	0	6.65553
778	1	55	0	24.2971	81	3283	0	23	32	67.6	166.8	0	16	0.98268	37.9904	5.53404	1.17416	104.031	5.43998	97.9196	5.6	1	2	130.5	82	0	6.47513
779	1	63	0	21.7545	82.6	1449	0	27	23	61.4	168	0	53	1.20508	46.5882	5.22372	1.60318	142.042	6.05059	108.911	5.4	1	2	111	70	44	6.56124
780	0	61	0	23.0823	69	1449	0	9	10	54.6	153.8	0	11	2.74892	106.273	6.49086	0.80159	71.0209	5.21794	93.9229	5.2	1	1	111.5	71.5	1	5.6401
781	1	62	0	20.0294	66.2	4386	0	15	17	54.2	164.5	1	14	1.65763	64.0838	5.89608	0.46289	41.0121	5.27345	94.9221	5.2	2	1	109.5	71	84	5.17697
782	1	58	0	21.8104	83.8	718	0	16	13	60.9	167.1	1	49	1.24904	48.2878	5.5599	1.08384	96.0282	5.38447	96.9205	5.4	2	2	119.5	71	116.9	6.5887
783	0	56	1	24.1331	82.8	718	0	12	12	62.4	160.8	0	8	1.70159	65.7834	6.77532	0.7903	70.0206	5.05141	90.9254	5.4	2	1	110	71.5	84	6.3663
789	0	53	0	21.7575	71.5	3618	1	7	10	51.6	154	1	11	1.57487	60.8846	7.13736	1.34351	119.035	4.77386	85.9295	5.8	1	1	117.5	71	0	5.7947
790	1	62	0	23.0287	78.5	4709	0	34	34	63	165.4	1	47	1.56453	60.4847	5.01684	0.69998	62.0182	5.16243	92.9237	4.7	3	2	133.5	82.5	170	6.34053
791	1	52	0	19.12	72.3	4400	0	18	17	53.9	167.9	0	12	1.20249	46.4883	5.45646	1.06126	94.0276	5.43998	97.9196	5.1	1	1	97	61	12	5.60483
795	0	40	0	23.8517	77	1701	0	14	21	56.2	153.5	0	12	1.86192	71.9818	6.25812	0.9032	80.0235	4.82937	86.9287	4.8	1	1	109.5	69.5	1	6.03759
796	0	40	0	23.0772	69.5	1921	0	10	10	55.3	154.8	0	9	1.24387	48.0879	4.18932	0.64353	57.0168	4.77386	85.9295	4.8	1	1	90.5	57	0	5.45632
797	0	49	1	32.1311	100.5	1329	0	16	15	79.2	157	0	12	1.54901	59.8849	5.9478	0.73385	65.0191	5.551	99.918	5.6	1	1	124	75.5	0	7.0842
798	0	47	1	24.5631	71.5	2192	0	21	17	56.9	152.2	0	23	1.46885	56.7857	5.71506	0.55321	49.0144	4.88488	87.9278	5.2	1	1	105	67	1	5.82565
800	0	57	0	18.5757	66	1098	0	12	15	43.2	152.5	0	10	1.43782	55.586	5.27544	0.39515	35.0103	5.21794	93.9229	5	1	1	106	65	0	5.33163
801	1	61	0	21.6606	72.8	1471	0	20	21	53.8	157.6	1	11	1.12232	43.389	4.96512	1.06126	94.0276	5.43998	97.9196	5.1	2	2	91.5	58.5	108	6.19957
805	1	53	1	23.2815	79.8	3671	0	29	18	61.1	162	0	35	0.837864	32.3918	4.03416	1.15158	102.03	6.05059	108.911	5.6	2	2	141.5	88.5	90	6.52995
808	1	57	1	24.1084	92	1456	0	26	17	75.7	177.2	1	17	0.907686	35.0911	5.172	1.32093	117.034	5.10692	91.9246	5.5	2	3	118.5	75	126	6.81144
809	1	49	0	24.2362	87	4632	0	41	26	78.7	180.2	1	29	1.45592	56.2858	6.02538	1.68221	149.044	4.88488	87.9278	4.9	3	1	125.5	78.5	154	6.33793
810	1	49	1	24.1095	85.7	1447	0	25	17	67.4	167.2	0	16	0.861138	33.2916	4.73238	2.56283	227.067	5.16243	92.9237	5.5	1	2	112	67	0	6.69788
812	1	60	0	19.4619	70.3	2553	0	18	21	53.5	165.8	0	11	1.59815	61.7844	4.57722	0.81288	72.0212	5.66202	101.916	6	1	2	102	66.5	0	5.55858
813	1	36	0	26.0987	80.8	4382	0	13	14	74.1	168.5	0	15	1.69124	65.3835	5.27544	0.4516	40.0118	4.60733	82.9319	5	1	1	128	82.5	44	6.10112
814	1	42	0	26.0062	79.5	4059	0	27	19	73.4	168	0	28	1.03699	40.0899	5.5599	1.71608	152.045	4.82937	86.9287	4.9	3	3	130.5	84	154	6.20928
816	0	53	1	23.1547	71	2310	0	11	14	54.7	153.7	0	13	1.63177	63.0841	7.99074	1.10642	98.0288	5.05141	90.9254	5.8	1	3	95.5	60	1	5.78365
817	1	46	0	21.6701	74.5	2924	0	22	17	58	163.6	1	13	1.54384	59.6849	5.92194	1.41125	125.037	5.43998	97.9196	5.2	2	2	120.5	74.5	110	5.92284
820	0	58	0	23.3409	77	1487	0	16	19	57.9	157.5	0	9	1.45592	56.2858	5.37888	0.85804	76.0223	4.94039	88.927	4.9	1	1	117.5	72.5	0	6.14959
821	1	46	0	19.9917	71.9	4357	0	13	15	58.8	171.5	1	15	1.64728	63.6839	4.73238	0.7903	70.0206	5.10692	91.9246	5.1	2	3	109	70	110	5.32053
822	0	45	0	19.9069	66	4357	0	19	22	50.2	158.8	0	14	1.64728	63.6839	4.11174	0.3387	30.0088	5.93957	106.912	5.7	2	1	89	57.5	87.5	4.91997
823	1	59	0	23.0807	81.2	4454	0	11	11	61.7	163.5	0	14	1.35765	52.4867	5.06856	1.20803	107.031	5.10692	91.9246	5.5	1	2	116	70	0	6.56751
824	0	46	1	19.5274	60	4009	0	18	12	47.4	155.8	0	15	1.53608	59.385	3.05148	0.44031	39.0115	5.60651	100.917	5.8	1	1	104.5	73.5	0	4.30935
826	1	41	1	24.9406	90.7	4363	0	24	17	74.3	172.6	0	28	1.19215	46.0884	5.48232	1.71608	152.045	4.88488	87.9278	4.9	2	1	124	81	110	6.65429
827	1	62	0	18.5614	67.5	4607	0	21	19	52.7	168.5	0	13	1.25938	48.6877	5.61162	0.69998	62.0182	5.71753	102.916	5.6	1	1	80	53.5	4.2	5.14671
828	0	57	0	18.6258	59.7	4607	0	17	18	42.3	150.7	0	10	1.82572	70.5822	6.30984	0.42902	38.0112	4.55182	81.9328	5.1	1	1	102	70.5	0	4.63831
829	1	50	0	21.7008	71.5	2535	0	17	17	55	159.2	0	36	1.19473	46.1883	6.18054	1.37738	122.036	5.49549	98.9188	4.9	1	2	133.5	88	1	5.91351
830	0	59	0	17.1191	57	815	0	14	12	39.5	151.9	0	27	1.5516	59.9849	5.71506	1.02739	91.0268	5.551	99.918	5	1	1	112	72	0	4.18713
832	0	46	0	21.9287	63	4453	0	11	12	51.4	153.1	1	7	1.51281	58.4852	4.37034	0.44031	39.0115	4.82937	86.9287	4.6	1	1	102.5	64.5	0	4.8911
833	1	55	1	26.0752	83	364	0	49	23	77.5	172.4	1	58	1.4223	54.9861	4.80996	0.9032	80.0235	5.10692	91.9246	5.4	2	2	125	78.5	120	6.40977
834	0	38	0	21.1064	67	3618	0	12	16	54.1	160.1	0	11	1.33438	51.587	5.35302	0.83546	74.0218	5.05141	90.9254	5.248	1	1	125	83	0	4.91438
835	0	57	0	22.814	79	721	0	24	21	51.4	150.1	1	39	1.06802	41.2896	5.6892	0.75643	67.0197	4.9959	89.9262	5.2	1	1	134	81	0	6.49078
836	0	40	0	20.4853	71.7	3233	0	12	16	53.1	161	0	9	1.35248	52.2868	4.21518	0.5645	50.0147	4.82937	86.9287	4.84	1	1	90	60.5	1	5.34996
838	1	58	0	20.9934	79	4332	0	16	17	61.1	170.6	0	14	1.49729	57.8854	4.70652	0.73385	65.0191	4.9959	89.9262	4.6	1	2	117	74	0	6.13183
839	1	49	0	24.0075	81.7	4501	0	8	11	69.3	169.9	0	12	1.14818	44.3888	4.80996	1.51286	134.039	5.27345	94.9221	5.2	1	3	108	68	0	6.3386
840	0	51	0	18.4606	64	732	0	11	11	47.2	159.9	0	8	1.6447	63.5839	4.88754	0.39515	35.0103	5.27345	94.9221	4.6	1	1	142.5	89	0	4.66895
841	1	58	1	21.1658	82.1	1537	0	37	32	59.1	167.1	0	19	0.822348	31.792	5.99952	2.34832	208.061	5.551	99.918	5.5	1	3	108	67	1	6.54975
843	1	54	0	20.0023	74.5	363	0	22	15	58.9	171.6	0	14	1.23094	47.588	6.15468	1.04997	93.0273	5.38447	96.9205	5	1	1	107.5	67.5	0	5.69697
847	1	55	0	22.8047	71.5	2143	0	12	12	63.6	167	0	9	0.98268	37.9904	5.22372	0.7903	70.0206	5.71753	102.916	5.1	1	3	115	71	0	5.68529
848	0	54	0	19.9465	70.5	1624	0	16	18	50.3	158.8	0	10	2.36878	91.5769	7.18908	0.50805	45.0132	5.88406	105.913	5.7	1	1	120.5	74	1	5.46113
849	1	60	0	21.6892	81	3286	0	21	24	61.8	168.8	0	14	1.53867	59.485	4.57722	0.89191	79.0232	5.88406	105.913	5.1	1	1	117	80	36	6.36905
850	0	47	0	21.1884	64	4380	0	8	9	49.6	153	0	8	1.72228	66.5832	5.37888	0.47418	42.0123	4.88488	87.9278	5	1	2	114.5	73	4.55	5.00472
851	0	51	0	20.5645	59	4407	0	14	13	47.7	152.3	0	20	1.25421	48.4878	5.27544	1.16287	103.03	4.82937	86.9287	4.9	1	3	86.5	56	60	4.46942
856	1	40	0	19.4588	65.6	3288	0	18	16	56.7	170.7	1	22	1.54126	59.585	5.37888	0.99352	88.0259	5.05141	90.9254	5.1	1	3	114	83	5.13333	4.53241
857	0	45	0	20.1226	67.5	2205	0	15	17	51	159.2	0	14	1.43006	55.286	4.5255	0.93707	83.0244	4.60733	82.9319	5.146	1	1	102.5	66.5	1	5.0837
858	1	45	0	23.5988	82	3538	0	21	26	67.8	169.5	1	29	1.42747	55.1861	4.34448	0.7903	70.0206	5.27345	94.9221	4.942	1	2	107	73	54	6.27278
859	0	58	1	20.1652	65	1089	0	15	19	49.2	156.2	0	9	2.00932	77.6804	6.30984	0.42902	38.0112	4.88488	87.9278	5.1	1	1	97	64.5	22	5.05989
860	1	52	0	20.6786	78.3	4005	0	18	19	59.2	169.2	1	46	1.00854	38.9902	4.57722	1.6935	150.044	4.60733	82.9319	5.4	2	1	111.5	75.5	126	6.11419
861	0	52	0	14.0727	49	4345	0	123	98	32.3	151.5	0	29	2.01967	78.0803	4.47378	0.4516	40.0118	2.83101	50.9582	4.4	1	1	84.5	55	0	2.38929
862	0	52	0	24.2531	73.5	2555	0	15	20	56.7	152.9	1	18	1.81796	70.2823	7.29252	0.80159	71.0209	4.71835	84.9303	5.2	1	1	110	72.5	1	5.98896
863	1	56	0	22.822	79	2550	0	21	18	66.5	170.7	1	15	1.64987	63.7839	4.06002	0.5645	50.0147	5.05141	90.9254	4.9	2	2	96.5	64	126	6.12636
864	1	47	0	21.9091	71.4	4368	0	38	26	60.3	165.9	1	53	1.79986	69.5824	4.49964	0.39515	35.0103	4.82937	86.9287	4.8	1	3	96.5	64.5	2.8	5.53253
866	1	45	0	19.8788	65.3	4393	0	12	11	58.4	171.4	0	35	1.26714	48.9876	5.3013	0.64353	57.0168	4.82937	86.9287	4.9	1	3	106.5	65	36	4.53976
867	1	57	0	20.2067	68.9	785	0	19	25	51.6	159.8	0	10	1.06285	41.0896	4.96512	0.72256	64.0188	4.94039	88.927	4.8	1	3	122.5	73	0	5.68895
870	1	44	0	25.6661	88	1005	0	24	20	70.3	165.5	0	12	1.39127	53.7864	5.74092	0.55321	49.0144	5.05141	90.9254	5.2	1	1	100	67	36	6.71152
872	1	50	0	25.8003	88	4434	0	20	14	74.3	169.7	1	27	1.6628	64.2838	6.43914	0.88062	78.0229	5.32896	95.9213	5.4	1	2	113	80	54	6.68212
874	0	44	0	17.8987	57.2	728	0	19	28	44.4	157.5	1	11	1.58263	61.1846	4.93926	0.6774	60.0176	4.32978	77.936	4.5	1	1	88.5	55	0	3.69261
880	0	56	0	22.093	78.5	3020	0	18	20	52.6	154.3	0	16	1.1999	46.3883	6.69774	2.96927	263.077	5.10692	91.9246	5.4	1	1	110	67	1	6.35335
881	0	46	0	20.9201	64	4014	0	12	13	47.7	151	0	10	1.15336	44.5887	3.95658	0.21451	19.0056	5.49549	98.9188	5.1	1	1	95	56.5	1	5.11965
882	0	51	0	20.2265	79.5	2668	0	11	18	55	164.9	1	9	1.76882	68.3827	4.49964	0.40644	36.0106	4.82937	86.9287	5.4	1	1	110	68.5	0	5.9186
883	0	47	0	22.667	65.1	4376	0	16	13	53.2	153.2	0	11	1.84382	71.282	3.72384	0.46289	41.0121	4.82937	86.9287	4.8	1	1	99.5	61	0	5.13659
885	0	42	0	20.225	70.5	4010	0	17	14	52.1	160.5	1	10	1.13784	43.9889	4.62894	1.47899	131.039	4.82937	86.9287	4.5	1	1	109	59	60	5.32278
886	0	46	0	20.8855	68.2	396	0	16	14	53	159.3	1	19	1.1456	44.2888	4.1376	0.65482	58.0171	5.32896	95.9213	5.5	1	1	109	66.5	2.56667	5.20077
889	0	42	0	20.7167	71.8	1807	0	11	19	53.9	161.3	0	17	1.49471	57.7854	5.09442	1.23061	109.032	5.21794	93.9229	4.942	1	2	91	49	60	5.38972
891	0	42	1	21.1272	70.2	4397	0	12	14	54.9	161.2	0	12	0.902514	34.8912	4.62894	0.86933	77.0226	4.94039	88.927	4.9	1	1	101.5	65	0	5.29511
892	0	40	0	23.3596	79.5	3630	0	11	13	60.1	160.4	1	13	1.57487	60.8846	5.0427	0.55321	49.0144	4.9959	89.9262	4.4	1	2	95.5	60	1	5.98111
893	0	40	0	21.813	77	726	0	11	12	57.6	162.5	1	11	1.03957	40.1899	4.75824	1.19674	106.031	5.05141	90.9254	4.8	1	1	120	74	1	5.78335
894	0	41	0	19.1081	60	4390	0	12	8	49.9	161.6	1	7	1.41971	54.8861	4.80996	1.32093	117.034	5.10692	91.9246	5.6	1	1	113	67	1	3.91843
895	0	48	0	19.7275	67.3	2952	0	13	15	45.1	151.2	0	9	1.80761	69.8824	5.0427	0.65482	58.0171	4.77386	85.9295	5.4	1	1	100.5	66.5	1	5.4181
896	0	40	0	21.5858	79.3	2191	0	13	12	57	162.5	0	10	1.19732	46.2883	4.42206	0.42902	38.0112	4.94039	88.927	4.942	1	1	105	60	2.8	5.89711
897	1	32	0	20.0674	71	2326	0	6	14	56.1	167.2	0	9	2.07914	80.3797	5.172	0.50805	45.0132	4.77386	85.9295	5.1	3	1	124	78	168	5.16992
899	0	46	0	21.5854	72.1	4393	0	7	8	52.8	156.4	0	9	1.52574	58.9851	5.24958	0.50805	45.0132	4.71835	84.9303	5.4	1	1	93	63	1	5.64882
902	1	46	1	26.6939	86.3	818	1	26	20	75.7	168.4	0	22	0.9051	34.9912	5.63748	0.88062	78.0229	5.21794	93.9229	5.7	1	3	101	62	1	6.66502
904	1	47	1	27.152	89	4294	0	34	23	82.3	174.1	1	43	1.21283	46.8882	5.9478	2.12252	188.055	5.49549	98.9188	4.7	1	2	129.5	86	22	6.66813
905	0	45	0	27.6224	94	4294	0	19	17	73.3	162.9	0	9	1.31369	50.7872	4.29276	1.43383	127.037	4.4408	79.9344	5.1	1	1	107	65.5	12	6.73866
907	1	53	0	22.6118	80.6	721	0	14	15	64.2	168.5	0	12	1.04216	40.2898	3.879	0.69998	62.0182	5.27345	94.9221	5.5	1	3	95.5	60.5	18	6.32466
908	0	50	0	25.2536	86.2	680	0	22	19	57.2	150.5	0	17	1.92657	74.4812	5.92194	0.82417	73.0215	5.27345	94.9221	5.6	1	1	116	75	2.8	6.69496
909	1	66	0	21.4872	83.5	4338	0	11	11	56.6	162.3	1	27	1.11715	43.1891	5.37888	0.98223	87.0256	4.55182	81.9328	5.2	1	2	106.5	72	0	6.77488
911	1	47	0	22.8062	78.3	665	0	17	13	67	171.4	0	20	1.08612	41.9894	6.5943	0.89191	79.0232	5.16243	92.9237	5.1	1	3	101.5	61	18	5.99732
913	1	63	0	25.7188	87	326	0	15	19	68.5	163.2	0	12	0.946476	36.5908	4.57722	2.47251	219.064	5.16243	92.9237	5.2	1	3	125.5	75.5	1	7.02384
915	1	56	0	21.0021	77	701	0	17	14	61.7	171.4	0	27	1.13267	43.7889	5.3013	1.17416	104.031	5.10692	91.9246	5.1	2	3	96.5	58.5	84	5.96776
916	1	49	0	18.9705	77.5	2925	0	7	15	59.5	177.1	0	20	0.822348	31.792	4.86168	1.77253	157.046	4.9959	89.9262	4.9	1	3	111.5	72.5	0	5.72534
918	0	46	0	18.6952	68	4662	0	11	9	47.8	159.9	0	8	1.72486	66.6832	5.12028	0.93707	83.0244	5.38447	96.9205	5	1	1	103.5	59.5	0	5.08276
920	1	55	0	21.8248	84.7	370	0	19	14	58.7	164	0	18	1.01113	39.0901	4.68066	1.09513	97.0285	4.88488	87.9278	4.4	3	1	121.5	80.5	154	6.70599
922	1	60	0	19.8324	76.8	369	0	23	25	59.7	173.5	0	11	1.26197	48.7877	6.15468	1.11771	99.0291	5.43998	97.9196	5.2	1	1	116.5	73	0	5.88393
923	1	60	0	23.9212	86	4036	0	10	9	65.6	165.6	0	19	1.60073	61.8844	4.75824	0.69998	62.0182	5.99508	107.911	5.2	3	2	126.5	75	154	6.77157
925	0	50	0	20.2924	66.6	2190	0	14	14	52.6	161	0	12	1.774	68.5827	5.24958	0.54192	48.0141	4.60733	82.9319	5.1	1	1	102.5	65.5	1	4.93916
926	0	50	1	23.7332	76.3	2198	0	22	11	60	159	0	21	1.699	65.6834	5.32716	0.77901	69.0203	4.9959	89.9262	6	1	1	106	71.5	0	5.95672
929	1	53	0	19.8976	74.8	4410	0	26	25	54.5	165.5	0	11	1.3111	50.6872	5.37888	0.73385	65.0191	4.32978	77.936	5.1	1	2	108.5	66	12	5.91964
930	0	48	0	17.2376	60.4	4391	0	13	21	47.5	166	0	7	1.79468	69.3825	4.96512	0.54192	48.0141	5.38447	96.9205	5.6	1	1	103.5	69	0	3.74781
931	0	44	0	18.7652	64.6	4445	0	13	18	48.4	160.6	0	9	1.37834	53.2865	3.72384	0.30483	27.0079	5.21794	93.9229	4.8	1	1	104.5	69	0	4.63892
932	0	53	0	23.3528	82.5	349	0	17	18	53.6	151.5	0	11	1.41454	54.6862	6.12882	1.98704	176.052	4.9959	89.9262	5.248	1	1	124.5	82	0	6.58291
933	0	48	0	23.7706	76	4358	0	18	9	50.6	145.9	0	16	1.4585	56.3858	5.79264	1.07255	95.0279	5.16243	92.9237	4.9	1	1	109.5	68	0	6.34007
934	1	46	0	26.5933	85.5	318	0	36	25	71.7	164.2	1	25	1.00337	38.7902	5.92194	0.49676	44.0129	5.77304	103.915	5.2	1	3	107.5	64	0	6.71344
935	0	54	0	23.0295	68.5	2454	0	32	24	57.2	157.6	0	13	1.89554	73.2815	6.51672	1.02739	91.0268	5.16243	92.9237	5.5	1	1	132	80.5	60	5.39657
936	1	43	1	23.0562	81	4401	0	25	13	71.5	176.1	0	20	0.796488	30.7922	4.9134	3.68054	326.096	5.16243	92.9237	4.9	1	3	120.5	71	1	6.07608
939	0	59	0	20.4712	67.5	1763	0	23	20	46.8	151.2	0	40	0.837864	32.3918	5.66334	1.55802	138.041	4.88488	87.9278	5.4	1	1	143	83	1	5.66951
941	0	42	0	23.1046	74.6	4674	0	21	13	59	159.8	0	9	1.27231	49.1876	5.4306	1.06126	94.0276	5.32896	95.9213	5.4	1	1	92.5	52.5	0	5.73113
943	1	43	0	21.4624	77.4	3682	0	29	17	60	167.2	0	21	1.11715	43.1891	5.53404	1.00481	89.0262	5.551	99.918	5.2	1	3	106.5	60.5	1	6.00081
946	1	50	0	23.0417	81	3997	0	17	15	63.8	166.4	0	17	1.49471	57.7854	6.12882	0.42902	38.0112	5.49549	98.9188	5.6	1	2	118	70.5	1	6.34588
947	1	46	0	20.9688	70.6	364	0	39	26	61.1	170.7	0	16	1.11198	42.9891	4.24104	0.80159	71.0209	4.55182	81.9328	5.1	1	3	116	72	36	5.26854
948	1	48	0	20.7637	77.5	728	0	33	29	62	172.8	1	23	1.86451	72.0818	4.68066	0.36128	32.0094	5.16243	92.9237	4.9	3	2	110.5	69	174	5.79677
949	1	48	1	21.9854	78	4355	0	11	8	58.7	163.4	0	10	1.02923	39.79	4.80996	0.86933	77.0226	5.43998	97.9196	5	1	3	118	78.5	0	6.2507
956	1	59	1	29.8259	92	732	0	12	9	77.6	161.3	0	15	1.06026	40.9897	3.1032	1.23061	109.032	5.77304	103.915	5.5	1	1	130	85.5	0	7.25372
957	1	56	1	22.6925	81.7	1470	0	21	16	66.2	170.8	0	43	0.858552	33.1916	4.83582	3.0483	270.079	5.49549	98.9188	5	2	2	115	77	84	6.42746
959	1	48	0	21.9786	79.2	4323	0	18	14	65.4	172.5	0	17	1.2749	49.2876	5.5599	0.64353	57.0168	4.77386	85.9295	4.9	2	3	110.5	75.5	126	5.99761
961	1	50	1	22.634	83	3219	0	28	18	69	174.6	0	34	1.23352	47.688	6.0771	0.91449	81.0238	5.99508	107.911	5.1	1	2	101	66.5	60	6.25106
962	0	55	0	29.6244	85.5	1432	0	10	16	67.1	150.5	0	15	1.20249	46.4883	6.28398	1.09513	97.0285	5.38447	96.9205	6.1	1	1	105.5	64	17.5	6.85443
965	1	66	1	24.8603	91.2	2607	1	23	17	72.1	170.3	0	25	1.01113	39.0901	6.02538	1.59189	141.041	4.55182	81.9328	5.5	1	1	108.5	72.5	66	7.02326
966	0	66	0	24.1471	85.5	3375	0	16	19	59.9	157.5	0	12	1.34213	51.8869	6.36156	0.65482	58.0171	5.21794	93.9229	5.6	1	1	113	72	0	6.69442
968	1	53	0	23.8619	90.8	1459	0	18	17	76.2	178.7	0	15	0.910272	35.1911	5.71506	1.49028	132.039	5.99508	107.911	5.1	1	2	135.5	80.5	0	6.68143
971	1	47	0	22.2565	74.5	4384	0	16	16	61.7	166.5	0	15	1.11457	43.0891	3.95658	0.57579	51.015	5.49549	98.9188	4.9	1	3	116.5	73.5	66	5.85304
973	0	50	0	19.3568	74	2924	0	19	20	48.2	157.8	0	21	1.21283	46.8882	5.63748	1.6935	150.044	5.05141	90.9254	6.2	1	1	107.5	69.5	0	5.80579
975	0	51	0	19.9969	61.5	4333	0	11	14	50.3	158.6	1	13	2.05846	79.5799	4.49964	0.54192	48.0141	4.9959	89.9262	4.8	1	1	110.5	71	1	4.41183
981	0	49	0	20.3127	67.5	4298	0	19	15	54.9	164.4	0	8	2.52652	97.6753	6.43914	0.28225	25.0073	4.94039	88.927	5.1	1	1	91	57	0	4.83985
982	1	36	0	24.8591	84.5	4323	0	24	19	71	169	0	32	1.24645	48.1878	7.00806	1.62576	144.042	4.94039	88.927	5.2	2	2	112	71	126	6.35333
983	0	68	0	20.5103	79	1676	0	18	22	43.6	145.8	0	10	1.62918	62.9841	5.53404	0.7903	70.0206	4.9959	89.9262	5	1	1	118.5	74.5	0	6.62529
985	0	46	0	17.7831	62.6	4321	0	10	14	43	155.5	0	7	1.91364	73.9813	4.37034	0.85804	76.0223	4.55182	81.9328	4.8	1	1	84.5	53.5	0	4.63441
986	0	53	0	26.6934	87	827	0	33	21	59.9	149.8	0	55	1.52574	58.9851	5.14614	0.49676	44.0129	4.77386	85.9295	5.554	1	1	133.5	88.5	1	6.80124
987	0	54	1	28.9435	95	358	0	27	22	76.9	163	0	20	1.11198	42.9891	5.63748	1.65963	147.043	5.16243	92.9237	5.4	1	3	117.5	72.5	1	6.92932
988	0	49	0	19.5328	63.5	2617	0	12	14	48.7	157.9	1	9	1.54126	59.585	4.57722	0.44031	39.0115	5.16243	92.9237	5.1	1	3	101.5	65.5	0	4.70831
990	0	58	1	26.0663	89	1114	0	19	22	60.7	152.6	1	42	1.47402	56.9856	5.97366	0.93707	83.0244	5.16243	92.9237	5.5	1	1	127.5	78	0	6.8772
991	0	54	0	21.181	84	1859	0	15	22	56	162.6	0	14	2.79288	107.973	6.43914	0.41773	37.0109	4.9959	89.9262	4.9	1	2	126.5	83.5	1	6.25998
992	0	50	0	18.3085	75	2896	0	13	23	42.3	152	0	13	1.64728	63.6839	6.10296	0.28225	25.0073	5.10692	91.9246	5.4	1	1	119	76	36	5.99477
993	0	43	1	24.0539	73.5	4074	0	19	10	54.7	150.8	0	11	1.23869	47.8879	5.19786	0.66611	59.0173	5.32896	95.9213	5.7	1	1	112.5	68.5	0	5.98447
995	0	43	0	20.3008	78.6	4391	0	18	22	52.1	160.2	1	9	1.92916	74.5812	5.92194	0.86933	77.0226	4.60733	82.9319	4.9	1	1	96	58.5	13.65	5.90935
996	1	62	0	23.3994	86.4	2976	0	12	18	70.6	173.7	0	17	1.56194	60.3848	5.87022	0.58708	52.0153	5.38447	96.9205	5.2	2	2	121	80	108	6.584
997	1	47	1	25.0077	90	1246	0	44	25	77.2	175.7	0	41	0.82752	31.9919	4.80996	1.52415	135.04	5.82855	104.914	5.5	1	3	116.5	74	66	6.6785
998	0	42	0	22.787	75.1	2192	0	10	9	58.7	160.5	0	12	1.66538	64.3837	6.7236	0.71127	63.0185	5.05141	90.9254	5.1	1	1	128.5	69	0	5.70131
999	0	49	1	24.9309	83.5	2254	1	22	21	53.8	146.9	0	15	1.40937	54.4862	6.2064	1.53544	136.04	5.77304	103.915	5.6	1	3	117	79	0	6.70497
1000	0	44	0	18.6884	70	2688	0	21	25	46.3	157.4	0	85	2.00674	77.5804	5.97366	0.86933	77.0226	4.94039	88.927	5	1	1	102.5	66.5	0	5.34085
1001	1	48	0	22.8403	78.4	4372	0	24	19	67.1	171.4	0	21	1.06543	41.1896	6.69774	1.20803	107.031	5.49549	98.9188	5.4	1	3	105	69	18	6.0305
1002	0	49	0	19.981	61	4418	0	15	14	51.6	160.7	1	8	2.13862	82.6791	5.50818	0.53063	47.0138	4.77386	85.9295	5.1	1	1	112	68	0	4.19222
1004	1	61	0	22.1594	82	2209	0	27	16	59.6	164	1	14	1.0525	40.6897	5.40474	1.71608	152.045	5.88406	105.913	5.6	1	1	124.5	78.5	12	6.64563
1006	1	43	0	23.9173	80	4647	0	13	14	75.1	177.2	0	10	1.59298	61.5845	6.43914	0.74514	66.0194	5.32896	95.9213	5	1	2	106.5	71.5	12	5.85088
1008	0	63	0	18.711	66	2348	0	13	26	48.2	160.5	0	11	1.34213	51.8869	4.49964	1.14029	101.03	4.71835	84.9303	5.4	1	1	100.5	64	1	5.04179
1011	0	42	0	19.4385	66	4452	0	16	16	51.9	163.4	0	13	2.13862	82.6791	4.57722	0.47418	42.0123	5.16243	92.9237	4.7	2	1	101.5	49.5	126	4.62476
1013	1	76	0	24.0156	77.3	1154	0	29	35	57.4	154.6	1	24	1.11457	43.0891	6.54258	1.87414	166.049	5.43998	97.9196	5.6	1	2	127	76	1	6.80359
1014	1	54	0	20.0059	74	3986	0	12	12	61.9	175.9	0	13	1.55419	60.0848	4.73238	0.74514	66.0194	5.27345	94.9221	5.2	1	3	110	73.5	1	5.44685
1015	1	54	0	20.0562	70.5	4624	0	19	20	55.4	166.2	1	10	1.70676	65.9833	5.66334	0.72256	64.0188	5.60651	100.917	5.2	1	2	105	68	54	5.50181
1017	0	44	0	20.4871	73.3	3989	0	12	14	53.7	161.9	0	9	1.81796	70.2823	4.83582	0.49676	44.0129	4.71835	84.9303	4.8	1	1	105	63.5	0	5.48054
1018	1	46	0	21.6609	76	289	0	13	15	62.6	170	0	29	1.293	49.9874	5.71506	0.41773	37.0109	6.05059	108.911	5.2	2	3	104	62	126	5.81056
1019	1	42	1	24.4964	81.4	736	0	37	26	73.4	173.1	0	30	0.861138	33.2916	3.98244	2.04349	181.053	5.82855	104.914	5.1	1	3	135.5	83.5	18	6.18519
1020	1	43	0	23.9377	86.5	4337	0	11	11	67	167.3	0	22	1.10681	42.7892	4.37034	0.73385	65.0191	5.05141	90.9254	4.8	1	3	94	61	5.13333	6.58508
1025	1	40	1	21.9439	80	784	0	35	21	65.6	172.9	0	19	0.863724	33.3916	4.80996	1.86285	165.049	4.88488	87.9278	4.4	1	2	103.5	65.5	1	6.00531
1026	1	46	0	19.4137	72.8	4252	0	24	23	57.3	171.8	0	11	1.59298	61.5845	4.2669	0.95965	85.025	4.71835	84.9303	5	1	2	144	86.5	18	5.39083
1027	1	45	1	21.9363	80.2	292	0	35	22	59	164	0	21	1.35506	52.3868	5.24958	1.42254	126.037	5.32896	95.9213	5.4	1	2	112.5	64	16.3333	6.31753
1030	1	46	0	22.3769	78.2	4443	0	12	14	69	175.6	1	11	1.4223	54.9861	5.27544	0.65482	58.0171	5.21794	93.9229	4.9	1	1	106	70	0	5.78681
1031	1	46	0	20.5324	76	4012	0	10	11	57.4	167.2	0	12	1.02923	39.79	4.57722	1.20803	107.031	5.38447	96.9205	5.5	1	3	108.5	71	1	5.92714
1037	0	55	0	28.286	78.5	2107	0	23	21	69.9	157.2	0	45	1.18956	45.9884	5.32716	0.58708	52.0153	5.32896	95.9213	5.4	1	1	119.5	77.5	7.7	6.32075
1041	1	47	1	25.0847	89.8	4505	0	25	18	79.3	177.8	0	29	1.08095	41.7894	6.0771	1.61447	143.042	5.38447	96.9205	5.2	1	3	120.5	80	0	6.58181
1045	1	50	1	24.5519	85.5	3687	0	21	13	67.9	166.3	0	35	1.26973	49.0876	7.16322	1.63705	145.043	5.66202	101.916	5.1	1	2	102	67.5	60	6.67197
1048	1	58	0	21.7964	84	2441	0	10	16	62.4	169.2	1	10	1.09129	42.1893	5.58576	1.00481	89.0262	5.38447	96.9205	5.5	3	2	96	62.5	154	6.5534
1050	1	44	1	22.8361	80.8	4354	0	53	23	62.7	165.7	0	29	0.822348	31.792	6.05124	3.25152	288.085	4.88488	87.9278	5.5	1	3	120	79.5	1	6.39102
1052	1	46	0	19.1275	76	4590	0	14	14	55.8	170.8	0	10	1.0344	39.9899	4.86168	0.89191	79.0232	4.94039	88.927	4.8	1	3	121.5	81.5	0	5.75645
1053	1	42	0	23.7448	77.5	2193	0	22	22	68.3	169.6	0	16	1.01371	39.1901	4.62894	0.39515	35.0103	4.88488	87.9278	5.7	1	3	115	75	0	5.93934
1055	1	44	0	21.3777	77.4	1919	0	10	11	64.5	173.7	0	16	1.78434	68.9826	5.48232	1.00481	89.0262	5.43998	97.9196	4.8	3	2	107	63	175	5.73602
1056	0	44	0	17.1078	55.8	2192	0	29	37	40.1	153.1	0	48	1.55419	60.0848	4.83582	0.41773	37.0109	4.88488	87.9278	4.8	1	1	94	58	0	3.71388
1057	0	46	0	21.2615	69	2566	0	11	14	48.8	151.5	1	10	1.73779	67.183	5.48232	0.20322	18.0053	5.21794	93.9229	5.044	1	1	114.5	74.5	0	5.55727
1058	0	56	0	18.0184	60.8	666	0	20	25	42.4	153.4	0	9	1.52315	58.8851	3.95658	0.55321	49.0144	5.43998	97.9196	4.9	1	1	95.5	63.5	22	4.64722
1062	0	52	0	20.3493	71	2470	0	40	28	50.8	158	0	49	0.928374	35.8909	6.69774	1.2419	110.032	5.21794	93.9229	5.8	1	1	122.5	77	1	5.61776
1065	1	63	0	23.501	79.5	750	0	29	21	61.6	161.9	1	16	0.94389	36.4908	4.86168	3.69183	327.096	5.16243	92.9237	4.6	1	1	152.5	99	18	6.64153
1066	1	50	0	22.7902	83.7	3627	0	16	16	60.7	163.2	1	18	1.29817	50.1873	5.61162	1.81769	161.047	5.551	99.918	4.942	2	2	136.5	89	90	6.63005
1068	1	47	0	23.3602	74.3	2200	0	22	19	62.6	163.7	1	11	0.71115	27.4931	3.879	0.95965	85.025	4.94039	88.927	4.6	1	2	118	75	36	6.0195
1070	1	47	1	28.3208	95.5	2876	0	68	42	80.6	168.7	0	34	1.15853	44.7887	5.27544	1.55802	138.041	4.32978	77.936	5.5	1	3	114	77	0	7.05336
1073	1	66	1	23.2747	84.5	434	0	19	22	65.3	167.5	1	16	1.11457	43.0891	5.3013	1.16287	103.03	5.60651	100.917	5.6	1	2	115	78	0	6.7349
1074	1	47	1	25.4491	83.5	4564	0	33	26	79.1	176.3	0	32	1.36282	52.6867	5.99952	0.7903	70.0206	4.71835	84.9303	4.9	1	2	115.5	73.5	12	6.21651
1076	1	46	0	22.6807	82.3	3380	0	34	20	71.7	177.8	0	19	0.920616	35.591	4.21518	1.00481	89.0262	5.27345	94.9221	5.5	2	3	114	74	90	6.08212
1077	1	51	0	21.4227	76.8	3317	0	14	15	57.9	164.4	0	16	1.33955	51.7869	4.73238	1.02739	91.0268	4.49631	80.9336	5	1	1	108	67.5	1	6.12567
1079	1	48	0	25.9344	86	4035	0	46	23	80.7	176.4	0	44	1.37058	52.9866	4.86168	1.16287	103.03	5.551	99.918	5.6	1	3	103.5	70	1	6.40519
1080	1	48	0	21.0772	74.5	2906	0	18	14	62.5	172.2	0	38	1.18439	45.7884	6.2064	0.82417	73.0215	4.82937	86.9287	4.8	1	1	102	66	66	5.6168
1081	1	59	1	24.1164	85	356	0	52	34	67.5	167.3	0	25	0.886998	34.2913	5.27544	0.9032	80.0235	5.32896	95.9213	5.2	1	2	128.5	81	12	6.73365
1082	1	59	1	20.3749	72	404	0	21	19	54.4	163.4	0	25	1.21542	46.9881	5.14614	0.50805	45.0132	5.60651	100.917	5.2	2	3	111.5	71.5	126	5.84619
1083	1	46	1	24.1232	86	691	0	42	26	67.6	167.4	1	43	1.28007	49.4875	6.43914	1.38867	123.036	5.88406	105.913	5.6	1	2	139	94.5	12	6.60777
1084	1	39	0	25.4553	92	4535	0	37	21	80.2	177.5	0	91	1.64211	63.484	5.53404	0.98223	87.0256	5.93957	106.912	5	1	2	111	71	0	6.53615
1086	1	64	0	18.9821	73.5	3571	0	22	21	58	174.8	0	19	1.64728	63.6839	4.88754	0.53063	47.0138	4.60733	82.9319	4.6	1	3	116	72.5	1	5.50912
1087	0	35	0	21.7557	74.4	3791	0	15	19	58.8	164.4	0	12	1.70676	65.9833	5.24958	0.40644	36.0106	5.27345	94.9221	5.35	1	1	120.5	67.5	1	5.3725
1088	0	46	1	23.6334	76	1092	0	9	11	58.7	157.6	0	13	0.925788	35.791	4.96512	1.36609	121.036	5.10692	91.9246	5.2	1	3	92.5	59	4.2	6.01065
1089	1	56	0	26.3735	86	828	0	14	23	69.3	162.1	0	25	1.32662	51.2871	4.62894	0.83546	74.0218	4.9959	89.9262	5.1	1	2	159	103	4.2	6.87006
1091	1	63	0	25.4059	86.2	1119	0	27	16	69	164.8	0	29	0.985266	38.0904	5.97366	0.89191	79.0232	5.10692	91.9246	5.6	2	2	143	92.5	126	6.90406
1093	1	57	0	30.0324	96.5	1848	0	16	16	90.3	173.4	0	17	1.06026	40.9897	5.50818	1.23061	109.032	5.60651	100.917	5.5	2	3	111.5	74.5	87.5	7.15633
1094	0	47	0	18.8325	68	4310	0	17	20	52.9	167.6	0	10	1.65763	64.0838	4.73238	1.28706	114.034	4.82937	86.9287	5	1	1	93.5	55.5	0	4.75089
1096	0	64	0	24.3324	80	754	0	17	13	51.3	145.2	1	13	0.977508	37.7905	5.71506	1.2419	110.032	5.16243	92.9237	6.1	1	1	133.5	72	0	6.78118
1097	1	56	1	26.0457	88.5	1562	0	33	27	72.9	167.3	1	24	0.915444	35.3911	5.06856	1.18545	105.031	5.10692	91.9246	5.452	1	2	120	76.5	0	6.90723
1099	1	49	0	25.1426	92	2862	0	25	18	68.7	165.3	0	19	0.6465	24.9937	4.24104	1.47899	131.039	5.27345	94.9221	5.4	1	3	116.5	78	1	7.05268
1102	1	43	1	23.0393	79.3	358	0	33	16	70.8	175.3	0	27	1.46109	56.4857	5.9478	1.06126	94.0276	5.60651	100.917	5.6	1	1	133.5	83.5	0	5.86638
1104	1	52	0	23.4414	81.5	4395	0	15	21	61.9	162.5	0	23	1.10939	42.8892	4.99098	1.71608	152.045	5.66202	101.916	4.9	1	3	90	56	12	6.58133
1106	1	53	1	24.8659	84.5	1071	0	52	31	65.5	162.3	0	87	1.26714	48.9876	5.92194	1.0161	90.0265	5.66202	101.916	5.2	1	1	133	85	4.2	6.75261
1108	1	37	0	22.8416	80	722	0	37	20	68.6	173.3	0	32	1.4223	54.9861	5.14614	0.62095	55.0162	5.05141	90.9254	5	1	1	114	74.5	36	5.88136
1109	1	57	1	25.2203	86	1610	0	61	21	78.3	176.2	0	29	0.713736	27.593	5.63748	2.12252	188.055	5.82855	104.914	4.9	1	2	112.5	72	1	6.60346
1111	1	57	1	26.8745	94.9	2529	0	42	25	78.4	170.8	0	12	0.954234	36.8907	4.80996	1.47899	131.039	5.21794	93.9229	5	1	1	124.5	81.5	1	7.11384
1112	0	55	0	20.793	76	1457	0	12	17	54.3	161.6	0	8	1.59039	61.4845	5.58576	0.91449	81.0238	5.27345	94.9221	5.248	1	1	147	88.5	0	5.8664
1114	1	52	1	26.2478	84.5	1097	0	32	19	71.2	164.7	0	17	1.07319	41.4895	5.61162	1.25319	111.033	5.93957	106.912	5.9	1	3	112.5	74	1	6.7298
1116	1	57	0	21.5094	79.3	4379	0	11	11	59.2	165.9	0	19	1.36541	52.7867	3.77556	1.2419	110.032	5.49549	98.9188	5.2	1	2	105	70	12	6.33024
1118	0	63	0	26.0695	76.6	2177	0	25	17	58.5	149.8	0	22	1.97053	76.1808	5.9478	0.97094	86.0253	5.551	99.918	5.452	1	1	134	75	0	6.43245
1119	1	54	0	17.4044	62	2516	0	15	20	44	159	0	11	0.951648	36.7907	6.18054	1.32093	117.034	4.27427	76.9369	5.1	1	3	92.5	58.5	54	4.84335
1121	0	48	0	18.3843	61.8	3645	0	16	24	45.2	156.8	0	21	3.09286	119.57	7.21494	0.75643	67.0197	4.27427	76.9369	5	1	1	98.5	54.5	12	4.45787
1123	0	51	0	20.9026	70	3641	0	33	33	55.4	162.8	1	14	1.19473	46.1883	5.8185	0.93707	83.0244	4.9959	89.9262	5.5	1	1	96	61	0	5.2917
1124	0	51	1	25.4589	89.2	357	0	32	23	60.3	153.9	0	19	1.293	49.9874	4.70652	0.77901	69.0203	4.60733	82.9319	4.9	1	1	103	65	0	6.7766
1127	0	51	0	20.518	62	3121	0	14	21	44.7	147.6	0	10	2.07139	80.0798	5.58576	0.39515	35.0103	5.16243	92.9237	5.1	1	1	105	61.5	0	5.0584
1128	0	56	0	20.1951	79	1091	0	13	13	53	162	0	10	1.36024	52.5867	5.24958	0.31612	28.0082	5.10692	91.9246	5.4	1	1	96	61	1	6.05516
1130	0	41	0	21.1895	72.5	2809	0	12	17	53.3	158.6	0	13	2.11276	81.6794	4.5255	0.34999	31.0091	4.38529	78.9352	5.1	1	1	100.5	64.5	12	5.48811
1132	1	41	0	21.504	73.6	4390	0	15	18	58.9	165.5	0	12	1.5878	61.3845	4.6548	0.47418	42.0123	4.60733	82.9319	4.6	2	2	100	67	126	5.6728
1133	1	53	0	22.3479	81	1096	0	18	17	58	161.1	0	11	1.49729	57.8854	6.02538	0.40644	36.0106	4.49631	80.9336	4.9	1	1	102.5	63.5	0	6.51198
1134	1	43	0	24.7401	81.5	3893	0	14	16	67.6	165.3	0	16	1.29041	49.8874	4.1376	0.80159	71.0209	5.71753	102.916	5.5	1	3	132.5	74.5	60	6.37503
1136	0	43	0	20.4545	60	2732	0	16	14	45.9	149.8	0	10	1.82054	70.3822	4.99098	0.38386	34.01	4.27427	76.9369	4.8	1	1	102	70	0	4.5885
1139	1	55	0	18.9824	69.5	4487	0	14	18	58.2	175.1	0	10	1.11715	43.1891	3.93072	0.9032	80.0235	4.77386	85.9295	4.8	2	1	129	85	90	5.0152
1141	1	64	0	21.6916	87	2776	0	25	46	62.1	169.2	0	57	1.18697	45.8884	5.8185	6.00628	532.156	5.10692	91.9246	5.1	3	2	112.5	75.5	175	6.82311
1143	1	57	0	27.0023	94	2914	0	17	20	82.6	174.9	1	17	1.36024	52.5867	6.2064	0.73385	65.0191	5.32896	95.9213	4.8	1	2	124.5	81	22	6.93847
1148	0	60	0	22.8538	80	380	0	16	17	54.2	154	0	14	1.4223	54.9861	6.28398	1.41125	125.037	5.49549	98.9188	5.6	1	1	142.5	87.5	1	6.45775
1149	0	45	0	15.4214	60	2604	0	15	16	36.1	153	0	10	1.6447	63.5839	4.18932	0.27096	24.0071	4.49631	80.9336	5	1	1	95	64.5	0	4.35718
1151	1	51	0	20.2872	78.4	4395	0	27	18	57.6	168.5	0	20	1.1818	45.6885	5.35302	1.26448	112.033	5.27345	94.9221	5	2	2	110.5	71	110	6.10652
1152	0	51	0	21.1705	69	3484	0	11	16	54.4	160.3	0	8	1.43523	55.486	4.99098	0.5645	50.0147	5.10692	91.9246	4.7	1	1	106	68.5	0	5.27831
1155	1	53	0	20.8297	76	523	0	8	18	59	168.3	0	13	1.73262	66.9831	4.24104	0.48547	43.0126	4.77386	85.9295	5.2	1	1	149	103	36	5.90434
1158	0	40	0	19.5807	69	280	0	8	7	52.6	163.9	0	18	1.6809	64.9836	3.98244	0.4516	40.0118	4.9959	89.9262	5.4	2	1	114	60.5	126	4.93071
1159	1	31	0	21.4435	71	2773	0	19	12	61.1	168.8	0	11	1.42489	55.0861	4.9134	0.89191	79.0232	4.55182	81.9328	4.4	1	2	111	67.5	60	5.1458
1160	1	59	0	22.9218	84.2	2281	0	23	28	66.4	170.2	0	19	1.64728	63.6839	5.92194	0.48547	43.0126	5.10692	91.9246	4.7	3	2	143	82	198	6.50992
1162	1	43	0	20.6459	74.3	2400	0	17	18	60.3	170.9	0	18	1.4223	54.9861	5.66334	1.26448	112.033	5.43998	97.9196	5	1	2	122	79	12	5.57389
1163	0	41	0	17.4233	67	2823	0	12	13	49	167.7	0	9	2.1619	83.5789	5.6892	0.47418	42.0123	4.77386	85.9295	4.8	2	2	95.5	62.5	90	4.48253
1165	0	62	1	24.584	85	424	0	19	14	64.2	161.6	0	18	1.20766	46.6882	5.66334	1.19674	106.031	5.16243	92.9237	5.6	1	1	134	92.5	1	6.56836
1168	0	37	0	15.7946	63	3024	0	12	18	45.7	170.1	0	9	1.14043	44.0889	3.59454	0.68869	61.0179	4.77386	85.9295	5.044	1	1	97	60	0	3.77239
1171	1	47	0	19.4581	69.5	4657	0	13	14	56.3	170.1	0	10	2.41532	93.3764	5.22372	0.62095	55.0162	5.551	99.918	4.9	1	2	91	55	66	5.09923
1174	1	49	0	19.0571	77.5	2714	0	19	17	57.3	173.4	0	30	1.76365	68.1828	4.73238	1.78382	158.046	4.55182	81.9328	4.8	3	3	114	77	154	5.78633
1178	1	62	0	22.9074	85.6	3691	0	16	15	64.5	167.8	1	39	1.34731	52.0868	5.45646	1.23061	109.032	5.82855	104.914	4.8	3	2	137.5	77.5	154	6.724
1179	1	63	1	23.1038	85.5	3457	0	27	21	67.4	170.8	0	37	1.33438	51.587	5.63748	2.05478	182.054	5.88406	105.913	4.9	2	3	137	80	110	6.66733
1180	1	62	0	20.7155	80	339	0	20	19	61	171.6	0	14	1.01113	39.0901	5.76678	1.61447	143.042	5.88406	105.913	5.2	1	2	137	83.5	0	6.2694
1183	0	37	0	18.2998	74.5	1870	0	15	16	48.8	163.3	0	15	1.66538	64.3837	5.09442	0.40644	36.0106	4.71835	84.9303	4.432	1	1	100	60.5	1	5.39013
1185	1	43	1	24.4732	88.1	4319	0	71	35	73.5	173.3	0	38	0.850794	32.8917	5.22372	1.14029	101.03	5.32896	95.9213	5.1	1	2	109.5	69	36	6.56596
1189	1	49	0	20.0986	79.8	1031	0	25	16	57.2	168.7	0	22	1.15336	44.5887	5.61162	1.70479	151.044	4.94039	88.927	4.9	1	2	97.5	62	1	6.17928
1191	1	58	0	24.7712	86.1	536	0	20	20	66.3	163.6	0	11	1.15077	44.4888	5.19786	1.07255	95.0279	5.27345	94.9221	5.2	3	2	123.5	77	154	6.8568
1192	1	41	0	20.6992	73.8	4358	0	11	12	58.7	168.4	0	11	1.41454	54.6862	4.73238	0.72256	64.0188	5.27345	94.9221	5.1	2	1	109.5	69.5	126	5.58756
1193	1	42	0	21.604	76.5	4388	0	21	16	73.7	184.7	1	10	1.09129	42.1893	4.70652	1.41125	125.037	5.21794	93.9229	5	1	2	116.5	78	12	5.25933
1195	1	57	0	22.1594	78	368	0	23	24	59.6	164	0	13	0.925788	35.791	4.55136	1.39996	124.036	4.60733	82.9319	5.044	1	1	108.5	73	4.08333	6.35291
1196	1	50	0	31.3359	114	728	0	23	20	105.4	183.4	0	65	1.60332	61.9844	5.09442	1.59189	141.041	5.49549	98.9188	5.2	1	1	116	70	0	7.35919
1197	1	52	0	27.2393	89.5	445	0	19	16	73.8	164.6	0	18	0.907686	35.0911	5.45646	2.47251	219.064	4.88488	87.9278	4.9	1	2	121.5	80	2.8	7.01439
1198	1	48	0	23.4673	78.4	4010	0	12	21	68.3	170.6	0	28	1.28266	49.5875	4.24104	1.27577	113.033	5.43998	97.9196	5.4	3	1	143.5	89.5	200	6.0501
1199	1	41	0	25.2556	90.8	4707	0	36	20	75.5	172.9	0	23	0.773214	29.8925	5.8185	3.05959	271.08	4.55182	81.9328	4.7	1	2	115	68	12	6.734
1200	1	50	0	22.0069	82.5	4052	0	15	14	64.2	170.8	1	17	1.17922	45.5885	4.80996	1.26448	112.033	5.16243	92.9237	4.8	3	2	112	70.5	147.5	6.32864
1201	0	57	0	23.8231	83	340	0	11	19	60	158.7	0	16	1.79727	69.4825	5.3013	0.60966	54.0159	5.88406	105.913	5.758	1	1	121.5	80.5	0	6.43549
1202	0	54	0	21.9601	77	261	0	10	13	53.1	155.5	0	10	1.37058	52.9866	4.11174	0.55321	49.0144	4.88488	87.9278	5.452	1	1	119	74	1	6.14314
1203	0	44	0	22.1936	74.5	3638	0	12	13	57.1	160.4	0	13	1.15853	44.7887	4.62894	0.50805	45.0132	4.49631	80.9336	5.7	1	1	111	67.5	1	5.70007
1204	0	64	0	19.1356	64.2	1284	0	15	20	45.5	154.2	0	10	1.57229	60.7847	5.87022	0.84675	75.022	5.49549	98.9188	5.4	1	1	113	62.5	36	5.13942
1205	0	51	0	19.6417	66	4186	0	23	20	48.6	157.3	1	15	2.55238	98.6751	6.15468	0.21451	19.0056	4.71835	84.9303	5.4	1	1	109	66	66	5.01047
1206	0	48	0	17.4517	60.2	4319	0	10	14	44.9	160.4	0	10	1.91105	73.8813	4.08588	1.10642	98.0288	4.94039	88.927	4.4	2	1	103	62	126	4.05319
1207	0	41	0	20.1137	70.4	4341	0	15	11	53.9	163.7	0	11	1.43006	55.286	5.71506	0.85804	76.0223	4.49631	80.9336	5.1	1	1	97	62	1	5.12512
1208	0	49	0	22.7872	73.5	4088	0	14	15	55.1	155.5	0	12	1.41713	54.7862	5.45646	0.39515	35.0103	4.49631	80.9336	4.8	1	1	112.5	67.5	1	5.84845
1209	0	57	0	21.8595	60.6	1821	0	5	14	48.4	148.8	0	7	2.04294	78.9801	5.19786	0.81288	72.0212	5.43998	97.9196	5.1	1	1	105.5	65.5	0	4.92623
1210	0	54	1	23.3305	82.7	1450	0	14	20	60.4	160.9	0	16	1.11198	42.9891	5.74092	1.17416	104.031	5.05141	90.9254	5.1	1	1	129.5	77.5	0	6.37586
1211	1	47	1	26.4288	90.4	4396	0	25	21	80.2	174.2	0	45	1.33955	51.7869	6.87876	1.85156	164.048	5.16243	92.9237	5.1	3	2	148.5	89	154	6.70117
1212	1	50	1	23.2634	83	738	0	79	54	71	174.7	0	56	0.9051	34.9912	5.22372	2.13381	189.056	5.71753	102.916	5.6	1	3	110.5	68	54	6.31585
1213	0	42	0	19.982	74.3	4074	0	14	19	52.7	162.4	0	8	1.32403	51.1871	4.21518	0.72256	64.0188	4.94039	88.927	4.7	1	1	95	56.5	1	5.54278
1214	0	42	0	20.1976	69.6	882	0	13	14	53.4	162.6	0	8	1.06802	41.2896	4.37034	0.71127	63.0185	4.71835	84.9303	5.554	1	1	104	66.5	0	5.13489
1215	0	48	0	18.1391	63	3621	0	9	18	44.2	156.1	1	7	2.10242	81.2795	6.25812	0.64353	57.0168	4.32978	77.936	4.9	1	1	96.5	59	0	4.67229
1216	0	43	0	20.3857	62	4619	0	11	13	55.5	165	0	13	1.32145	51.0871	4.99098	0.97094	86.0253	5.16243	92.9237	4.7	1	3	103	61.5	36	4.08334
1217	0	51	0	25.8389	84.5	539	0	20	21	61.2	153.9	0	15	1.29559	50.0874	5.4306	0.75643	67.0197	4.49631	80.9336	5.2	1	1	137	92	1	6.60812
1218	0	54	0	17.5658	66	2752	0	22	23	44.8	159.7	0	12	2.19034	84.6786	7.08564	0.65482	58.0171	4.55182	81.9328	5.5	1	1	89.5	63.5	0	4.91655
1219	0	44	0	22.5808	79	1657	0	20	14	61.7	165.3	0	10	1.75848	67.9828	5.58576	0.55321	49.0144	5.49549	98.9188	5.4	1	1	108.5	68	0	5.83643
1220	0	71	0	21.2857	79	2512	0	16	29	52.2	156.6	0	13	1.43264	55.386	5.172	0.94836	84.0247	5.551	99.918	5.7	1	1	116.5	70	0	6.39256
1221	0	50	0	22.592	69	1457	0	24	20	55.9	157.3	0	11	0.744768	28.7927	4.29276	2.39348	212.062	4.9959	89.9262	5.4	1	1	101	66	1	5.5311
1223	0	44	0	24.0287	75	2537	0	16	21	60.9	159.2	0	20	1.36541	52.7867	4.47378	0.31612	28.0082	4.82937	86.9287	5.2	1	1	133	83	1	5.79252
1224	0	46	0	17.7748	64	3277	0	16	20	42.1	153.9	0	15	1.66021	64.1838	4.16346	0.38386	34.01	4.88488	87.9278	5.1	1	1	103	63	1	4.88903
1225	0	39	1	29.096	76.7	4548	0	29	18	68.2	153.1	1	19	0.91803	35.491	4.49964	1.50157	133.039	4.94039	88.927	5	1	1	143	85.5	0	6.19819
1228	0	49	0	26.3941	76.2	2916	0	10	14	67.4	159.8	0	7	1.46368	56.5857	5.97366	0.99352	88.0259	4.77386	85.9295	5	1	1	126	81.5	12	5.97271
1229	0	48	0	19.2566	66	1454	0	11	11	51.1	162.9	0	11	2.1981	84.9785	4.86168	0.6774	60.0176	4.32978	77.936	5.1	1	1	92.5	59	0	4.72003
1230	1	43	0	21.4113	79	3815	0	26	24	56.4	162.3	0	13	1.20766	46.6882	5.48232	0.86933	77.0226	5.16243	92.9237	5.35	1	3	110	64.5	1	6.25613
1231	1	46	0	23.9734	84.4	4042	0	30	18	66.3	166.3	0	15	0.902514	34.8912	6.28398	1.3548	120.035	5.88406	105.913	5.2	1	3	105.5	64	0	6.59159
1233	1	47	0	21.1592	77.5	1446	0	13	16	64.8	175	1	11	1.71193	66.1833	6.74946	1.18545	105.031	5.27345	94.9221	5.1	1	1	116	67.5	60	5.73786
1234	1	48	0	24.3228	83.8	4416	0	32	27	62.5	160.3	1	24	0.793902	30.6923	5.01684	4.24504	376.111	5.43998	97.9196	5.1	2	3	104	64	126	6.80851
1239	1	51	1	24.0167	77	2111	0	19	19	66.9	166.9	1	14	1.02147	39.49	4.3962	0.72256	64.0188	4.94039	88.927	5.6	1	1	116.5	76	0	6.12554
1240	1	48	0	21.2738	66.5	3679	0	9	14	55.9	162.1	0	12	2.21879	85.7783	4.73238	0.28225	25.0073	4.77386	85.9295	4.6	2	2	102.5	63	126	5.1635
1243	1	53	0	24.0813	82	2157	0	18	18	65.8	165.3	0	57	1.26455	48.8877	5.8185	0.95965	85.025	5.49549	98.9188	5.2	1	1	112.5	74	66	6.52116
1248	1	51	0	30.9608	94	518	0	40	27	84.7	165.4	0	22	0.7758	29.9924	5.50818	1.42254	126.037	5.21794	93.9229	5.2	1	1	106	65.5	5.13333	7.21799
1249	1	41	0	19.7764	74.8	4252	0	19	15	59.6	173.6	0	13	1.05767	40.8897	4.88754	0.7903	70.0206	5.16243	92.9237	5.1	2	1	113	71	108	5.48484
1250	0	39	0	19.8684	66	3963	0	12	10	48.6	156.4	0	15	1.66797	64.4837	4.83582	0.6774	60.0176	5.32896	95.9213	4.9	1	1	98.5	63.5	1	4.94741
1251	0	43	0	22.9876	72	4010	0	19	14	66.2	169.7	0	12	1.06543	41.1896	4.21518	0.66611	59.0173	4.88488	87.9278	4.6	1	1	109	70	0	5.13818
1252	1	38	0	21.2634	72	712	1	19	21	60.3	168.4	0	25	1.93174	74.6811	5.58576	0.48547	43.0126	6.05059	108.911	5.7	1	1	126.5	79.5	60	5.35834
1253	1	46	0	25.9471	84.5	4321	0	32	22	79.1	174.6	0	85	0.98268	37.9904	5.09442	1.49028	132.039	5.05141	90.9254	5	3	3	126.5	83.5	154	6.38455
1254	0	47	0	23.4934	75.2	2202	0	15	17	55.5	153.7	0	13	1.44299	55.7859	5.3013	0.7903	70.0206	5.66202	101.916	5.248	1	1	118	77.5	12	6.03741
1255	0	45	0	22.0582	71.2	4431	0	6	13	59.4	164.1	0	13	1.22059	47.1881	4.9134	0.74514	66.0194	5.16243	92.9237	5.4	1	1	109.5	70	1	5.29506
1256	0	54	0	19.36	66	3657	0	12	12	39.7	143.2	0	9	1.83347	70.8821	6.9822	0.7903	70.0206	4.77386	85.9295	5.6	1	1	109.5	69	0	5.69616
1257	0	45	0	22.0197	68.6	1035	0	25	26	56.3	159.9	0	21	1.55936	60.2848	4.99098	0.49676	44.0129	4.94039	88.927	5	1	1	91.5	60.5	0	5.18441
1258	0	51	0	20.0579	66.8	4391	0	15	23	50.9	159.3	0	12	1.74814	67.5829	6.62016	0.66611	59.0173	4.60733	82.9319	4.9	1	2	93.5	56.5	1	5.05281
1260	0	42	0	20.0347	72.5	3826	0	15	16	44.3	148.7	0	17	2.05846	79.5799	5.53404	0.60966	54.0159	4.4408	79.9344	4.432	1	1	108	70.5	0	5.84638
1262	0	43	0	28.5339	83	2393	0	16	20	72.5	159.4	0	22	1.86451	72.0818	4.62894	0.37257	33.0097	5.93957	106.912	5.7	1	1	125.5	77.5	4.2	6.31495
1263	0	51	0	18.4473	62.2	2926	0	16	18	40.9	148.9	1	12	1.83089	70.7821	5.06856	0.68869	61.0179	4.16325	74.9385	5.4	1	1	99.5	61	0	4.98862
1264	0	46	0	20.1652	65	764	0	16	14	49.2	156.2	0	8	1.43006	55.286	4.57722	0.63224	56.0165	4.71835	84.9303	4.8	1	1	89.5	58	1	4.95427
1265	1	46	0	20.1134	76	3073	0	14	20	62.8	176.7	0	18	1.5878	61.3845	5.0427	1.29835	115.034	4.82937	86.9287	5	1	2	112.5	68	0	5.51663
1266	0	46	0	23.1399	70.2	1092	0	8	10	58.5	159	0	7	1.12491	43.489	3.4911	0.51934	46.0135	4.60733	82.9319	5	1	2	115.5	72.5	1	5.43867
1267	1	41	0	25.0392	85.3	497	0	25	17	75.2	173.3	1	24	1.22318	47.2881	5.19786	0.59837	53.0156	5.43998	97.9196	4.6	2	2	115	68	105	6.34131
1268	1	43	1	25.1986	87	2625	0	25	16	81.1	179.4	0	44	0.674946	26.0934	6.10296	2.07736	184.054	5.21794	93.9229	4.7	2	3	131	84.5	84	6.40587
1269	1	46	0	20.9437	73	4322	0	16	19	62.9	173.3	1	16	1.17404	45.3885	3.90486	0.38386	34.01	4.88488	87.9278	5	2	1	111.5	65	84	5.39053
1270	1	45	1	22.9265	85.4	4359	0	21	14	64.4	167.6	0	25	0.861138	33.2916	5.3013	0.95965	85.025	4.88488	87.9278	5	1	1	113	68	1	6.5642
1271	1	56	0	24.6632	83.3	4009	0	35	28	75.1	174.5	1	9	1.6809	64.9836	4.57722	0.4516	40.0118	4.4408	79.9344	5.4	1	2	107	73.5	1	6.31555
1273	1	37	1	22.0135	82	746	0	47	14	69.2	177.3	0	18	1.22059	47.1881	5.22372	0.85804	76.0223	5.10692	91.9246	5	1	2	111.5	68.5	0	5.89959
1274	1	35	0	23.6439	80	1818	0	27	22	60	159.3	0	15	1.293	49.9874	5.4306	0.94836	84.0247	5.77304	103.915	5.2	1	1	122.5	71.5	0	6.32463
1277	1	52	1	29.6894	97.5	2315	0	22	11	82.9	167.1	0	14	0.76287	29.4926	4.62894	1.38867	123.036	5.66202	101.916	5.1	1	2	115	74	0	7.29211
1278	1	63	0	14.8008	61	1993	0	16	18	40.1	164.6	0	20	2.32223	89.7773	6.36156	0.59837	53.0156	5.49549	98.9188	4.9	1	2	142.5	83	18	4.34638
1281	0	52	0	22.3649	74.3	3299	0	20	24	57.9	160.9	0	11	1.92916	74.5812	5.3013	0.85804	76.0223	4.27427	76.9369	4.7	1	1	113.5	75	12	5.72854
1282	1	62	0	24.9433	92	4268	0	12	13	70.4	168	0	10	0.980094	37.8904	5.27544	0.93707	83.0244	5.21794	93.9229	5.2	1	1	125.5	83	1	7.06378
1284	1	53	1	26.2163	81.3	1126	0	20	13	63.8	156	0	22	0.967164	37.3906	4.70652	0.95965	85.025	5.49549	98.9188	5.5	1	2	163	101	36	6.80864
1287	1	52	0	20.5515	74.5	4410	0	12	12	68.9	183.1	0	9	1.23869	47.8879	4.42206	0.63224	56.0165	4.88488	87.9278	5.1	1	3	104.5	73.5	1	5.19592
1288	0	49	0	19.9123	73	3224	0	14	26	53.1	163.3	1	21	1.79986	69.5824	5.87022	0.66611	59.0173	4.82937	86.9287	5.35	1	1	121.5	78	0	5.46206
1289	1	55	0	19.7392	79	3808	0	14	10	59.9	174.2	0	19	1.50505	58.1853	5.4306	1.33222	118.035	6.05059	108.911	5.6	2	2	145	90.5	84	5.97413
1290	1	46	0	19.8328	66.5	4267	0	15	11	52.5	162.7	0	19	0.739596	28.5928	3.879	0.74514	66.0194	4.71835	84.9303	5.1	1	3	98.5	63	1	5.20119
1291	1	45	0	23.2634	86	4363	0	31	20	66.6	169.2	0	28	1.15594	44.6887	6.56844	0.88062	78.0229	5.60651	100.917	5	2	1	100.5	64.5	126	6.53064
1292	0	49	1	30.4567	86.4	352	0	36	20	74.5	156.4	0	15	1.51281	58.4852	5.71506	1.15158	102.03	5.66202	101.916	5.7	1	1	114	71	36	6.68441
1293	1	52	0	21.4157	78	1841	0	18	24	58.8	165.7	1	18	1.293	49.9874	5.5599	1.32093	117.034	4.82937	86.9287	5.5	1	2	120.5	80	1	6.19269
1294	1	47	1	22.5617	89	3921	0	18	17	73.1	180	0	13	1.5154	58.5852	5.79264	1.129	100.029	5.05141	90.9254	4.9	1	1	114	75	1	6.38913
1295	1	45	0	24.3014	87.5	4387	0	15	15	72.9	173.2	0	13	1.13008	43.689	5.22372	1.42254	126.037	4.88488	87.9278	5.4	1	1	101.5	64.5	1	6.52989
1296	1	45	0	20.7809	75.8	4326	0	36	25	54	161.2	0	23	0.894756	34.5913	4.88754	3.66925	325.096	4.88488	87.9278	4.6	1	1	101	65	0	6.16625
1297	0	49	0	20.216	64	1082	0	15	19	47.2	152.8	1	14	1.77917	68.7826	4.96512	0.60966	54.0159	4.88488	87.9278	5.6	1	1	95.5	62.5	1	5.02322
1300	1	48	1	31.3407	109	3611	0	25	20	99.3	178	0	26	0.933546	36.0909	6.10296	1.97575	175.051	5.05141	90.9254	5.656	1	1	132	86	1	7.37469
1301	1	46	0	20.3742	83.8	4373	0	17	19	65.5	179.3	0	15	1.08612	41.9894	5.172	1.03868	92.027	5.10692	91.9246	4.7	2	3	101.5	67	126	6.07471
1302	0	49	0	23.4145	71.4	3842	0	6	13	58.6	158.2	0	5	1.49988	57.9854	5.63748	0.53063	47.0138	4.66284	83.9311	4.8	1	1	94.5	60.5	1	5.59186
1304	0	46	0	20.1241	60.5	3667	0	12	12	45.4	150.2	0	11	1.8283	70.6822	4.08588	0.64353	57.0168	5.05141	90.9254	5.146	2	1	133	86.5	105	4.68364
1305	1	46	0	20.5383	70.4	4366	0	5	12	56.8	166.3	0	13	0.773214	29.8925	3.67212	0.50805	45.0132	5.16243	92.9237	4.6	3	3	106	59	154	5.47083
1306	1	51	0	22.9063	74.8	1102	0	30	21	65.5	169.1	1	36	0.651672	25.1936	4.88754	2.98056	264.078	4.94039	88.927	5.5	1	3	136	82.5	0	5.95067
1307	0	59	0	22.6296	82	356	0	16	14	49.1	147.3	0	7	1.55936	60.2848	6.10296	0.58708	52.0153	5.60651	100.917	5	1	1	109	66.5	0	6.67708
1308	1	45	0	24.1948	77	4388	0	22	13	70.5	170.7	0	13	1.2749	49.2876	4.16346	0.59837	53.0156	5.82855	104.914	4.9	1	2	133	83.5	1	5.90131
1309	0	39	0	19.4612	70.5	3895	0	11	10	45.2	152.4	0	8	1.67831	64.8836	5.89608	0.62095	55.0162	5.10692	91.9246	5.2	1	1	105	71	12	5.53249
1310	0	45	0	19.6997	68.5	3290	0	10	12	51.7	162	0	8	1.82313	70.4822	5.35302	0.81288	72.0212	4.88488	87.9278	5.4	1	1	97	60.5	1	5.03546
1312	1	54	1	24.4414	91.3	4007	1	29	20	66.3	164.7	0	27	1.12232	43.389	3.56868	1.59189	141.041	5.93957	106.912	5.4	2	2	112.5	76	87.5	7.01953
1313	0	48	0	19.6506	65.5	4371	0	14	18	46	153	0	9	1.66021	64.1838	4.88754	0.50805	45.0132	4.88488	87.9278	5	1	1	94.5	56	0	5.16112
1314	0	59	0	23.0978	77.3	818	0	10	12	58.1	158.6	1	13	1.11457	43.0891	6.54258	1.02739	91.0268	4.9959	89.9262	5.4	1	1	117	73.5	0	6.17264
1316	0	54	0	24.6602	79.5	1314	0	18	17	56.9	151.9	0	16	1.28266	49.5875	5.61162	1.11771	99.0291	4.88488	87.9278	5.2	1	1	109	67.5	0	6.45636
1319	0	40	0	22.2519	76	3455	0	13	12	54.5	156.5	1	16	1.51281	58.4852	5.22372	0.77901	69.0203	5.93957	106.912	5.2	1	1	114.5	68	1	5.88033
1320	1	41	1	28.9327	100	2524	1	61	34	88	174.4	0	35	1.03957	40.1899	6.49086	2.61928	232.068	5.99508	107.911	5.7	1	3	129.5	82	1	7.06988
1321	0	43	1	22.8795	75.4	2569	1	11	13	53	152.2	1	17	0.998196	38.5903	5.79264	2.08865	185.054	4.9959	89.9262	5.5	1	3	107	69	36	6.09509
1322	0	55	0	20.2032	67.7	361	0	15	12	45.7	150.4	0	9	1.61108	62.2843	5.6892	0.4516	40.0118	5.49549	98.9188	4.7	1	1	123	75	0	5.58964
1324	0	49	0	22.2222	66	4400	0	16	13	50	150	0	23	1.48954	57.5855	5.71506	0.97094	86.0253	4.71835	84.9303	4.9	1	1	105.5	61	0	5.42331
1327	0	51	0	21.0825	71	3304	0	22	21	53.5	159.3	0	47	1.62401	62.7841	5.66334	1.23061	109.032	5.551	99.918	5.8	1	1	126	77.5	0	5.51471
1328	0	49	0	21.5887	72.6	2607	0	7	11	51.8	154.9	0	10	1.12232	43.389	5.14614	1.00481	89.0262	4.88488	87.9278	5.2	1	1	99.5	63	0	5.82539
1329	0	48	0	23.5972	72	4571	0	16	15	56.4	154.6	0	12	1.63435	63.184	6.64602	0.89191	79.0232	5.551	99.918	5.6	2	1	147	96.5	115.85	5.77858
1330	0	49	0	19.5088	64.5	4413	0	12	14	44.6	151.2	0	8	1.36799	52.8866	5.01684	0.99352	88.0259	4.55182	81.9328	5	1	1	101.5	65	0	5.17118
1332	0	57	0	20.8437	63.6	4402	0	19	15	52.1	158.1	1	13	1.54901	59.8849	6.30984	0.99352	88.0259	4.60733	82.9319	4.9	1	1	117	73	0	4.83143
1336	0	48	0	22.0449	78.6	2889	0	16	16	54.2	156.8	1	7	1.24645	48.1878	5.09442	0.46289	41.0121	5.32896	95.9213	4.4	1	1	118	70	0	6.1442
1337	1	60	1	27.7541	96	4196	0	21	19	78.8	168.5	0	18	1.27748	49.3875	4.55136	0.81288	72.0212	5.49549	98.9188	4.8	1	3	105	69.5	0	7.19068
1338	1	52	1	24.968	88.5	3601	0	28	19	69.3	166.6	0	36	1.01888	39.3901	5.4306	1.68221	149.044	5.16243	92.9237	4.5	2	3	131.5	76	126	6.85881
1339	1	45	1	29.6026	99.4	1490	1	48	33	88.7	173.1	1	79	1.02406	39.59	5.84436	2.12252	188.055	5.43998	97.9196	5.2	3	3	137.5	81	168	7.13025
1340	1	45	0	27.2528	96.4	4378	0	37	19	81	172.4	0	12	0.990438	38.2903	3.98244	1.88543	167.049	5.27345	94.9221	4.7	2	1	138	83	126	7.00536
1341	1	46	1	22.1789	82.1	347	0	20	16	62.3	167.6	0	31	1.20766	46.6882	5.8185	3.37571	299.088	5.88406	105.913	5.5	1	1	107	69.5	18	6.38804
1342	1	46	0	24.4168	78.3	4341	0	13	10	60.8	157.8	1	25	1.39644	53.9864	5.74092	1.3548	120.035	5.10692	91.9246	4.8	2	1	117	72	112.5	6.4388
1343	1	45	0	20.8427	78.6	382	0	16	13	69.8	183	1	11	1.29559	50.0874	4.1376	0.50805	45.0132	5.551	99.918	4.9	1	2	117.5	77	36	5.51488
1344	1	45	0	19.2993	72	4441	0	13	19	54.6	168.2	0	15	1.36799	52.8866	4.24104	0.84675	75.022	5.16243	92.9237	4.7	2	3	94	64	126	5.46223
1345	1	45	1	31.2701	102.5	4371	0	78	43	95	174.3	0	20	1.00595	38.8902	5.66334	0.75643	67.0197	5.77304	103.915	4.7	1	2	133	85.5	1	7.19933
1349	1	45	0	25.5881	90	4348	0	11	12	84.2	181.4	0	19	1.10164	42.5892	5.19786	1.88543	167.049	5.27345	94.9221	5.5	2	1	103.5	65.5	90	6.48407
1352	1	43	0	22.4764	83.6	4528	0	17	12	65.8	171.1	0	20	1.06802	41.2896	3.77556	0.64353	57.0168	5.32896	95.9213	5.5	2	3	122	74.5	84	6.30343
1353	1	62	0	20.9545	76	3065	0	22	23	58.3	166.8	1	20	1.68866	65.2835	6.64602	1.29835	115.034	4.94039	88.927	4.7	2	3	127	78.5	110	6.0766
1356	1	52	1	23.9513	84.6	3993	0	28	31	70.2	171.2	0	110	0.874068	33.7915	5.09442	1.84027	163.048	5.43998	97.9196	4.9	2	2	138.5	95	110	6.55006
1357	1	57	0	21.6966	72	1498	0	13	15	56.1	160.8	0	13	1.08612	41.9894	6.10296	1.89672	168.049	5.77304	103.915	5.5	1	2	109	71.5	0	5.9938
1360	0	47	0	19.4126	63	2662	0	11	12	45.8	153.6	0	12	0.951648	36.7907	4.7841	0.86933	77.0226	4.71835	84.9303	5.1	1	1	103	65	0	4.88871
1361	0	55	0	20.0418	68	4380	0	15	19	47.1	153.3	0	14	1.47402	56.9856	5.40474	1.14029	101.03	4.49631	80.9336	5.4	2	3	112.5	69	126	5.50856
1362	0	55	0	18.5657	58.8	4329	0	27	27	46.7	158.6	0	15	2.04811	79.18	5.48232	0.68869	61.0179	5.38447	96.9205	5.4	1	1	94.5	53	0	4.02868
1364	0	54	1	26.3924	94	1749	0	17	19	59.7	150.4	0	14	1.18956	45.9884	6.05124	1.47899	131.039	5.16243	92.9237	5.5	1	1	134.5	76.5	0	7.04795
1365	0	47	0	20.5429	73	3661	0	21	16	49.1	154.6	0	11	1.699	65.6834	5.99952	0.95965	85.025	5.60651	100.917	5.2	1	1	135	81.5	0	5.78855
1366	0	51	1	22.326	68.4	3644	0	20	16	53.5	154.8	0	19	1.62142	62.6842	5.09442	0.9032	80.0235	5.60651	100.917	5.6	1	1	116.5	65.5	0	5.47504
1368	1	52	0	22.5541	78	3616	0	12	16	62.3	166.2	0	12	1.86709	72.1818	4.83582	0.39515	35.0103	5.551	99.918	5.656	1	1	99.5	65	22	6.14689
1369	0	52	0	23.7903	77	2380	0	20	16	55.4	152.6	0	15	1.48695	57.4855	4.88754	0.57579	51.015	5.38447	96.9205	5.656	1	1	110.5	68.5	1	6.23806
1370	0	49	0	20.652	70.5	2206	0	12	11	54.4	162.3	0	13	1.18956	45.9884	5.37888	1.00481	89.0262	4.77386	85.9295	4.9	1	1	100	61	0	5.33293
1371	0	49	0	24.779	82	4485	0	16	18	61	156.9	0	11	1.34213	51.8869	5.84436	0.59837	53.0156	4.66284	83.9311	4.7	1	1	110	73	1	6.37355
1372	1	50	0	23.0911	76.7	3838	0	20	17	60.9	162.4	0	19	1.57229	60.7847	5.9478	1.09513	97.0285	5.49549	98.9188	5.146	2	2	109.5	71	90	6.19894
1373	1	48	0	24.5793	84.1	4548	0	18	18	72.8	172.1	1	18	1.36024	52.5867	4.68066	1.20803	107.031	5.71753	102.916	5	3	1	128.5	79	177.5	6.3972
1374	0	50	0	20.4259	64.5	1052	0	58	43	49.2	155.2	0	188	1.62142	62.6842	4.3962	1.52415	135.04	5.551	99.918	5.2	2	1	112.5	71.5	126	5.01317
1376	0	53	0	17.7857	61	1916	0	10	16	38.8	147.7	0	13	1.46109	56.4857	4.21518	0.40644	36.0106	4.66284	83.9311	5.2	1	1	104.5	69.5	2.8	4.92982
1377	0	66	0	17.0349	62.6	2410	0	12	20	40.4	154	0	6	2.28085	88.1777	4.62894	0.66611	59.0173	5.16243	92.9237	5.452	1	1	108.5	60.5	0	4.90119
1378	1	44	1	25.7006	83	3724	0	36	26	74.1	169.8	1	24	0.82752	31.9919	4.70652	2.29187	203.06	5.66202	101.916	5.248	1	1	110.5	75	1	6.44708
1379	0	44	0	20.832	71.3	715	0	13	15	54.2	161.3	0	11	1.31627	50.8872	4.11174	0.48547	43.0126	5.16243	92.9237	5.1	1	1	97	58.5	36	5.36898
1380	1	62	0	20.3475	70.6	2960	0	18	14	53.4	162	1	28	1.08353	41.8894	6.36156	1.78382	158.046	5.43998	97.9196	4.9	1	1	112	72	0	5.83828
1381	1	45	1	30.1931	95.5	3997	0	62	35	82.4	165.2	0	20	0.925788	35.791	6.67188	2.1451	190.056	5.43998	97.9196	5.6	1	1	131.5	86	1	7.17423
1383	1	44	0	18.6123	67.2	3940	0	13	18	53.6	169.7	0	10	1.26455	48.8877	5.53404	0.66611	59.0173	5.16243	92.9237	4.8	1	2	103	62	18	4.84275
1384	0	44	0	18.3532	62	4364	0	11	15	51.8	168	0	10	2.07914	80.3797	4.96512	0.57579	51.015	4.4408	79.9344	5.5	1	1	99.5	62.5	1	3.83594
1385	0	44	1	29.1904	85	4270	0	25	14	68.6	153.3	0	13	1.8283	70.6822	5.19786	0.41773	37.0109	4.66284	83.9311	4.7	1	3	98.5	59	1	6.56135
1386	0	45	0	21.824	72	3946	0	12	14	59.2	164.7	0	6	1.14043	44.0889	3.41352	0.72256	64.0188	4.94039	88.927	4.9	1	1	119	75	18	5.34548
1387	1	58	0	24.1859	88	3887	0	20	23	73.9	174.8	0	58	1.0163	39.2901	5.74092	1.38867	123.036	5.82855	104.914	5.2	3	2	129.5	86.5	154	6.68235
1388	1	42	1	22.333	80	4578	0	16	15	69.1	175.9	1	11	1.51022	58.3853	4.75824	0.85804	76.0223	5.10692	91.9246	4.7	2	3	117.5	71	84	5.86054
1389	0	41	0	23.6911	65.7	4382	0	16	19	46.9	140.7	0	10	1.62918	62.9841	4.80996	0.27096	24.0071	4.4408	79.9344	5	1	1	95.5	58	0	5.67189
1391	0	59	0	20.0727	71.4	2167	0	17	19	50.3	158.3	0	15	1.21025	46.7882	4.93926	0.60966	54.0159	5.16243	92.9237	5.044	1	1	109.5	65.5	0	5.66811
1392	1	42	0	21.1784	79	4664	0	16	10	66.2	176.8	0	14	1.57229	60.7847	7.03392	1.85156	164.048	5.49549	98.9188	5	3	1	108	63	154	5.74951
1394	0	42	0	19.8108	65.4	4253	0	13	16	44.1	149.2	0	9	1.58263	61.1846	5.45646	0.82417	73.0215	4.94039	88.927	5.1	1	1	94.5	60	0	5.25754
1395	1	57	0	22.076	79.6	1150	0	16	18	55.6	158.7	1	9	1.26455	48.8877	3.67212	0.21451	19.0056	5.21794	93.9229	4.8	1	2	131.5	77.5	60	6.55867
1396	0	54	0	20.764	69.7	2113	0	20	24	49.5	154.4	0	12	1.61366	62.3843	5.3013	0.29354	26.0076	4.71835	84.9303	4.942	2	1	92	55	90.6	5.59317
1398	0	49	0	22.4219	77.1	2190	0	11	11	57.4	160	0	12	1.50505	58.1853	4.70652	0.88062	78.0229	4.82937	86.9287	5.2	2	1	89	54	84	5.95658
1404	1	55	0	21.221	75	3234	0	35	31	58.9	166.6	0	158	1.74814	67.5829	6.30984	0.9032	80.0235	5.43998	97.9196	5.1	2	1	117	75.5	115.85	5.92971
1405	1	74	0	19.4501	73	2613	0	21	23	54.7	167.7	1	17	1.76107	68.0828	6.38742	0.99352	88.0259	5.27345	94.9221	4.5	3	3	116.5	76	154	5.85759
1406	0	70	0	17.9751	61.4	2613	0	19	11	45.5	159.1	1	10	1.37317	53.0866	5.9478	1.08384	96.0282	5.27345	94.9221	5.5	1	1	113	58.5	0	4.56887
1411	1	42	0	24.681	83	4704	0	20	11	79.7	179.7	0	14	0.936132	36.1909	5.9478	2.15639	191.056	4.66284	83.9311	4.8	1	3	122.5	73	36	6.06963
1412	1	50	0	23.545	79	758	0	17	22	74.6	178	0	8	0.98268	37.9904	3.15492	0.47418	42.0123	5.27345	94.9221	4.9	1	2	109	69.5	18	5.86984
1415	0	50	0	18.1887	69.2	3269	0	10	16	50	165.8	0	10	1.55419	60.0848	4.3962	0.3387	30.0088	5.05141	90.9254	4.7	1	1	112.5	55	0	4.97901
1416	1	50	0	24.1546	84.8	3269	0	23	17	66.4	165.8	0	34	1.25421	48.4878	7.93902	2.20155	195.057	5.93957	106.912	5.4	2	1	136.5	88.5	84	6.65526
1417	1	63	0	23.9099	87.6	740	0	16	16	61.9	160.9	0	20	1.09388	42.2893	4.75824	1.04997	93.0273	5.10692	91.9246	5	2	2	126.5	82.5	105	7.02315
1420	0	50	0	16.9718	61	3304	0	17	24	38.8	151.2	0	9	1.80761	69.8824	5.45646	0.16935	15.0044	5.27345	94.9221	5.7	1	1	99.5	57.5	0	4.68149
1421	0	50	0	22.3047	79	3297	0	17	17	57.1	160	0	14	1.5697	60.6847	4.55136	0.99352	88.0259	5.21794	93.9229	5.5	1	1	137.5	85	1	6.09081
1422	0	59	0	21.7187	71.5	1092	0	14	19	58.7	164.4	0	9	1.60849	62.1843	5.48232	0.42902	38.0112	5.99508	107.911	5.656	1	1	107.5	69.5	0	5.44002
1424	0	50	0	20.6279	68	3295	0	11	16	50.2	156	0	7	1.91364	73.9813	4.88754	0.28225	25.0073	4.38529	78.9352	5.4	1	1	109.5	69.5	2.8	5.30178
1425	1	45	0	20.133	72.5	3276	0	12	14	59.7	172.2	0	11	1.15336	44.5887	4.6548	1.19674	106.031	5.21794	93.9229	5.1	1	3	113.5	61	1	5.38378
1426	1	45	0	20.0801	72.2	3404	0	16	25	62.2	176	1	14	2.32223	89.7773	4.7841	0.14677	13.0038	5.16243	92.9237	4.7	3	3	103	72.5	175	5.10266
1428	0	50	1	20.6063	75	761	0	15	19	57.4	166.9	0	40	2.27568	87.9778	4.49964	1.14029	101.03	5.43998	97.9196	5.2	2	1	124.5	80	110	5.51514
1430	0	48	0	21.2055	75	1722	0	16	22	48.8	151.7	1	8	1.77917	68.7826	6.2064	0.47418	42.0123	4.16325	74.9385	5.146	1	1	93	54.5	33	6.01846
1431	0	42	0	20.2944	65	3654	0	11	12	51.5	159.3	0	11	1.39127	53.7864	4.3962	0.80159	71.0209	4.77386	85.9295	5.1	2	1	115.5	72.5	84	4.75978
1432	1	52	0	21.5005	77.2	4355	0	18	12	60.9	168.3	0	18	1.08095	41.7894	6.67188	2.07736	184.054	4.88488	87.9278	4.8	1	3	108.5	71.5	54	6.08001
1433	0	48	0	23.3208	73	4355	0	34	22	60.6	161.2	1	12	1.41713	54.7862	5.37888	0.5645	50.0147	5.05141	90.9254	5	1	1	100.5	66	36	5.60974
1434	1	47	0	20.5464	74.8	3526	0	18	20	63.5	175.8	0	37	1.18439	45.7884	5.48232	2.40477	213.063	5.27345	94.9221	5.2	3	2	113	76	154	5.51163
1435	1	49	1	22.43	79.3	4446	0	55	20	68.3	174.5	0	81	1.4042	54.2863	6.12882	0.63224	56.0165	5.32896	95.9213	5.5	1	1	106.5	70.5	12	5.95265
1438	0	55	0	20.2291	60.4	3289	0	16	15	50.5	158	0	9	1.83606	70.9821	5.89608	0.59837	53.0156	4.88488	87.9278	5.2	1	1	91	62	0	4.34383
1446	1	62	0	22.6595	76.5	786	0	16	17	60.5	163.4	1	37	0.850794	32.8917	5.22372	1.70479	151.044	5.60651	100.917	5.1	1	2	104	72	12	6.35084
1449	0	48	0	30.8542	79.7	3556	0	21	16	69.7	150.3	0	16	1.10164	42.5892	5.24958	1.33222	118.035	5.551	99.918	5.4	2	1	139	90	84	6.57045
1450	1	46	0	22.0586	78	4373	0	21	21	67.4	174.8	0	19	1.17404	45.3885	5.19786	0.86933	77.0226	5.10692	91.9246	5	1	1	123	80	1	5.81736
1452	0	62	0	22.3093	84.3	3060	0	28	30	50.8	150.9	0	28	1.33438	51.587	5.32716	0.40644	36.0106	5.66202	101.916	5.5	1	1	108.5	71.5	36	6.7237
1455	0	54	1	24.1739	80	4058	0	32	30	54.9	150.7	0	14	1.51281	58.4852	4.57722	0.5645	50.0147	5.10692	91.9246	5.2	1	1	90.5	63	0	6.47585
1457	1	54	0	22.0486	79.5	3643	0	14	15	60.1	165.1	0	21	1.43523	55.486	6.0771	1.25319	111.033	5.93957	106.912	5.8	2	2	135.5	85	126	6.34513
1459	0	50	0	23.3479	83.5	1115	0	25	25	59.1	159.1	0	9	1.2568	48.5877	5.71506	1.26448	112.033	4.88488	87.9278	5.5	1	1	119	70.5	1	6.40477
1460	1	56	0	24.6172	85.5	2160	0	30	21	62	158.7	1	23	1.00337	38.7902	4.08588	0.46289	41.0121	5.05141	90.9254	4.9	3	2	117.5	71	154	6.9204
1461	0	47	0	28.1269	79	1830	0	12	8	59.3	145.2	1	10	0.954234	36.8907	4.55136	0.81288	72.0212	4.66284	83.9311	5.5	1	1	118	70.5	1	6.60488
1464	1	60	1	25.7557	92	4037	0	24	17	73.3	168.7	1	13	0.938718	36.2908	5.8185	1.42254	126.037	4.82937	86.9287	5.2	1	2	104.5	67.5	0	7.05726
1465	0	47	0	21.3119	76	1829	0	15	20	56	162.1	1	12	1.39644	53.9864	5.27544	0.58708	52.0153	4.88488	87.9278	5.7	1	1	97	52.5	1	5.76531
1466	0	47	0	26.854	81	1089	0	11	10	64.6	155.1	0	11	1.78434	68.9826	4.62894	0.36128	32.0094	4.77386	85.9295	5.1	1	2	107	70.5	1	6.34409
1469	1	35	1	26.3823	84	1840	0	33	14	79.6	173.7	0	32	0.977508	37.7905	6.90462	1.94188	172.051	4.9959	89.9262	5.4	1	1	106	66.5	1	6.23565
1470	0	49	0	22.5759	74.7	348	0	13	19	54.8	155.8	0	11	1.70676	65.9833	6.02538	0.59837	53.0156	4.88488	87.9278	5.146	2	1	110.5	73.5	126	5.91473
1471	1	44	0	25.515	79.5	4298	0	17	13	65.4	160.1	0	13	1.06026	40.9897	5.48232	1.20803	107.031	5.43998	97.9196	4.9	2	3	130.5	82	84	6.46543
1472	0	57	0	21.7932	68	2556	0	20	20	52.9	155.8	0	12	2.45929	95.076	6.8529	0.93707	83.0244	4.82937	86.9287	5.2	1	1	107	65	0	5.40961
1474	0	43	0	22.6634	63.3	3294	0	12	14	53.4	153.5	0	8	2.08949	80.7796	5.14614	0.72256	64.0188	5.38447	96.9205	4.7	1	1	108	68	0	4.86432
1475	1	61	0	20.6645	81.5	584	0	9	21	67.4	180.6	0	17	1.48695	57.4855	5.24958	0.81288	72.0212	5.60651	100.917	5.5	1	1	91	61.5	1	6.01036
1476	0	51	0	20.8137	68	4649	0	14	21	51.5	157.3	0	15	1.65763	64.0838	5.48232	1.36609	121.036	4.88488	87.9278	4.8	1	1	124	70.5	0	5.30431
1477	0	44	1	24.8069	73.2	4374	0	15	14	55	148.9	0	11	1.03699	40.0899	6.10296	1.42254	126.037	4.60733	82.9319	4.7	1	1	129	76.5	0	6.08532
1478	0	41	0	18.5909	62.6	3671	0	13	14	51.6	166.6	0	9	1.30334	50.3873	3.93072	0.64353	57.0168	5.10692	91.9246	5.1	1	1	102.5	67.5	12	4.01483
1482	1	46	0	18.4546	70.2	4340	0	12	17	53.9	170.9	1	9	1.35248	52.2868	5.3013	0.46289	41.0121	5.16243	92.9237	4.9	1	1	116	66.5	0	5.14885
1483	1	43	0	22.7492	76	4176	0	46	21	65.9	170.2	0	45	1.699	65.6834	5.48232	0.7903	70.0206	5.05141	90.9254	5.1	1	1	128.5	80.5	1	5.75518
1484	1	49	0	24.375	88	4080	0	21	16	78.1	179	0	37	1.17922	45.5885	5.14614	1.11771	99.0291	4.82937	86.9287	5	1	1	122.5	75.5	53.5	6.441
1487	1	48	0	20.6071	72.5	4081	0	18	15	58.3	168.2	0	18	0.946476	36.5908	4.29276	1.08384	96.0282	5.43998	97.9196	5	1	1	122	79.5	1	5.61797
1488	0	43	0	20.3117	73.2	4081	0	26	25	55.5	165.3	0	10	1.33179	51.487	5.5599	0.92578	82.0241	4.32978	77.936	5.2	1	1	112.5	67.5	1	5.35913
1490	1	55	0	23.3524	88	1820	0	12	17	63.5	164.9	0	22	1.38351	53.4865	4.60308	1.0161	90.0265	5.43998	97.9196	5.4	2	3	147	89.5	84	6.83565
1492	0	58	1	21.3203	65.5	1866	0	18	12	46.7	148	0	11	1.44299	55.7859	5.87022	0.86933	77.0226	5.32896	95.9213	5	1	1	123.5	75.5	0	5.55188
1493	1	44	0	24.9548	92.6	3912	0	43	32	77.3	176	0	71	1.2749	49.2876	5.19786	1.74995	155.046	5.16243	92.9237	4.5	2	1	115.5	65.5	90	6.69676
1494	0	54	0	20.9644	81.8	1523	0	10	16	57.7	165.9	1	9	1.80503	69.7824	5.63748	0.50805	45.0132	5.16243	92.9237	5.4	1	1	140	86.5	1	6.08241
1498	0	46	0	17.4304	64.3	2948	0	19	17	47.8	165.6	0	10	1.91105	73.8813	4.88754	0.41773	37.0109	4.71835	84.9303	4.8	1	1	100.5	62.5	0	4.31711
1500	1	47	0	24.547	82.7	1589	0	21	22	65.7	163.6	0	19	1.11974	43.2891	5.12028	0.83546	74.0218	4.9959	89.9262	5.5	1	3	119.5	82.5	1	6.55064
1504	1	57	1	22.4789	87.3	1425	0	11	11	65.5	170.7	0	14	0.998196	38.5903	5.45646	0.95965	85.025	5.27345	94.9221	5.6	1	3	119	77	0	6.69907
1505	1	42	0	23.222	82.5	2198	0	8	13	68.7	172	0	13	1.36541	52.7867	3.90486	0.40644	36.0106	5.82855	104.914	4.9	1	1	123.5	76.5	60	6.18142
1506	0	44	0	18.191	68	3596	0	9	14	45.7	158.5	0	10	1.28783	49.7874	3.41352	0.3387	30.0088	4.77386	85.9295	5.044	1	1	103.5	66	0	5.11375
1507	1	47	0	23.211	88.5	4408	0	12	14	72.8	177.1	0	17	1.19215	46.0884	4.18932	0.55321	49.0144	5.27345	94.9221	4.9	3	2	107	72	154	6.4631
1508	1	42	0	20.5349	72	4410	0	11	16	62.1	173.9	0	13	1.22318	47.2881	4.11174	0.7903	70.0206	5.32896	95.9213	4.8	1	1	119	77.5	18	5.21253
1509	1	42	0	18.8185	69.2	4349	0	15	11	57.5	174.8	0	23	1.37058	52.9866	5.22372	0.76772	68.02	4.55182	81.9328	4.6	2	2	89.5	59	90	4.80594
1511	0	42	0	24.2849	68.5	1856	0	16	19	67	166.1	0	10	1.24904	48.2878	4.42206	0.76772	68.02	5.16243	92.9237	4.6	2	3	97	60	90	4.92582
1512	0	44	0	19.4515	62.4	4387	0	11	12	45	152.1	0	8	1.63952	63.384	5.19786	0.86933	77.0226	4.77386	85.9295	4.9	1	1	100	61	0	4.80152
1514	0	52	0	28.1954	86.4	2204	1	28	18	65.4	152.3	0	16	1.31369	50.7872	5.01684	0.80159	71.0209	5.10692	91.9246	5.5	1	1	111	69	0	6.77269
1515	1	55	0	21.3228	82	343	1	14	11	65.6	175.4	0	12	1.19732	46.2883	4.68066	0.84675	75.022	5.71753	102.916	6	1	2	100	70.5	12	6.19134
1516	1	50	1	34.2411	116.2	4053	0	23	18	109.1	178.5	0	25	0.837864	32.3918	5.48232	1.39996	124.036	5.49549	98.9188	5.2	1	3	134	82.5	1	7.57806
1517	0	42	0	24.6931	75	2599	0	25	17	61.8	158.2	1	21	1.15336	44.5887	5.76678	1.63705	145.043	4.9959	89.9262	5.1	1	1	125.5	76	1	5.86439
1518	1	52	0	19.5346	74.6	427	0	12	18	53.7	165.8	0	15	2.04035	78.8801	5.79264	0.76772	68.02	5.05141	90.9254	5	1	3	103	67.5	0	5.84473
1519	1	60	0	23.3238	83	2863	0	21	13	66.3	168.6	0	30	1.13525	43.8889	5.66334	1.74995	155.046	5.66202	101.916	5.4	2	1	109.5	73.5	126	6.57371
1521	0	50	0	22.3819	70.6	357	0	19	17	57.8	160.7	0	40	2.49032	96.2757	5.66334	0.36128	32.0094	5.60651	100.917	4.9	2	1	127.5	79.5	84	5.37765
1522	1	52	0	24.9217	85.6	4388	1	23	21	73.9	172.2	1	14	0.630984	24.3938	3.80142	2.41606	214.063	6.05059	108.911	5.7	2	3	130	84.5	73.5	6.65732
1523	1	43	1	23.996	88	4473	0	20	11	72.4	173.7	1	26	1.73003	66.8831	6.36156	0.80159	71.0209	5.21794	93.9229	5.1	3	2	117.5	73	154	6.45521
1524	0	50	0	18.1894	64	4384	0	16	17	43.7	155	0	9	1.49988	57.9854	4.70652	0.54192	48.0141	4.88488	87.9278	5.5	1	1	97.5	59.5	1	4.90453
1525	1	51	0	25.6518	90.8	4400	0	39	26	78.2	174.6	0	21	0.80166	30.9922	5.01684	1.15158	102.03	5.551	99.918	5.1	1	3	109.5	72	0	6.7967
1527	0	42	0	19.0515	66.5	763	0	23	22	47.5	157.9	0	12	2.6041	100.675	6.41328	0.58708	52.0153	4.77386	85.9295	5.4	1	1	108	68	2.8	4.9215
1529	1	45	0	20.9129	73.5	4044	0	20	18	59.8	169.1	0	22	1.09129	42.1893	4.42206	0.3387	30.0088	5.05141	90.9254	4.9	2	3	92.5	63	90	5.60453
1530	0	65	0	19.6958	81.8	1586	0	25	17	50.8	160.6	0	27	2.75409	106.473	6.38742	0.41773	37.0109	3.71917	66.9451	5.5	1	1	96.5	65	0	6.27148
1532	1	58	0	18.4339	74.2	371	0	15	20	52.4	168.6	0	26	1.39903	54.0863	3.80142	0.51934	46.0135	5.88406	105.913	5.1	1	1	103	71	54	5.78171
1533	1	54	0	20.1197	76	1218	0	17	12	57.6	169.2	0	17	1.34472	51.9869	5.53404	1.19674	106.031	4.88488	87.9278	5.6	2	1	88	55	88	5.9104
1535	1	44	0	21.3896	76.2	4508	0	16	13	63.5	172.3	0	11	1.35248	52.2868	4.08588	0.57579	51.015	5.27345	94.9221	4.9	1	2	108.5	67.5	22	5.70204
1536	0	49	0	20.7527	72	2927	0	47	36	54.8	162.5	1	28	1.77917	68.7826	5.14614	0.72256	64.0188	5.05141	90.9254	5.1	2	2	116	52.5	84	5.42452
1537	1	36	0	21.2094	75	3980	0	15	17	62.6	171.8	0	20	1.63694	63.284	4.57722	0.34999	31.0091	4.94039	88.927	4.5	3	2	112.5	66	154	5.46732
1538	0	40	0	18.3443	64.5	1476	0	24	21	44.7	156.1	0	13	2.03777	78.7801	5.12028	0.38386	34.01	5.21794	93.9229	5.8	1	1	99	71.5	35	4.75571
1539	1	35	0	23.251	79.5	4422	0	30	17	74	178.4	0	32	1.59556	61.6844	5.4306	0.66611	59.0173	5.16243	92.9237	5.1	1	3	112	64.5	60	5.63232
1540	1	41	0	21.337	72.5	4313	0	18	13	62.1	170.6	1	16	1.23094	47.588	6.02538	1.15158	102.03	4.94039	88.927	4.6	1	3	117	69.5	36	5.40818
1543	1	39	0	21.5971	73.2	4339	0	20	17	63.3	171.2	0	18	1.74814	67.5829	4.5255	0.51934	46.0135	4.55182	81.9328	5	2	1	107	68.5	84	5.37373
1544	1	40	0	21.1751	74	4391	0	14	12	73.1	185.8	0	32	1.28783	49.7874	3.95658	0.9032	80.0235	5.88406	105.913	5.1	1	1	109	69.5	66	4.89144
1547	0	44	0	21.3149	65.4	1005	0	11	14	48.6	151	1	10	1.26197	48.7877	4.68066	0.99352	88.0259	4.71835	84.9303	4.7	1	1	133.5	88	12	5.25462
1548	0	42	0	19.017	69.5	342	0	11	13	53.1	167.1	1	9	1.61366	62.3843	4.70652	0.40644	36.0106	5.21794	93.9229	5.1	1	1	114	68.5	0	4.86483
1549	1	45	0	20.6134	72	4364	0	13	12	65.9	178.8	1	10	1.18956	45.9884	4.75824	0.89191	79.0232	4.55182	81.9328	4.7	1	3	105.5	66.5	1	5.03591
1552	1	66	0	20.0579	67.7	3777	0	17	22	50.9	159.3	1	7	1.07319	41.4895	5.76678	0.71127	63.0185	5.27345	94.9221	5.5	1	3	95.5	58.5	0	5.67431
1554	0	45	0	19.802	62	4335	0	26	24	53	163.6	1	9	2.00415	77.4804	5.0427	0.37257	33.0097	4.55182	81.9328	4.8	1	1	96	57	2.8	4.12209
1555	1	50	0	23.1705	79.2	4368	0	24	16	62.7	164.5	0	20	1.66538	64.3837	5.87022	0.9032	80.0235	5.05141	90.9254	4.9	1	3	98.5	68.5	66	6.28901
1556	1	55	0	24.7013	84	520	0	22	16	69.8	168.1	0	11	1.48954	57.5855	4.24104	1.04997	93.0273	5.551	99.918	4.9	3	3	95	61	154	6.57364
1558	0	42	0	16.8957	62.5	814	0	13	12	47.8	168.2	1	10	1.71969	66.4832	5.5599	0.46289	41.0121	5.05141	90.9254	5.2	1	1	113.5	71.5	0	3.865
1560	1	49	0	17.3857	67	3803	0	20	23	50.6	170.6	0	17	1.11715	43.1891	6.12882	1.86285	165.049	5.32896	95.9213	5.044	1	1	117	66	0	4.84795
1561	0	49	0	22.4159	69.5	2243	0	12	11	57.6	160.3	0	15	1.40161	54.1863	4.80996	0.44031	39.0115	5.43998	97.9196	5.2	1	1	113	70	36	5.3282
1563	1	49	0	30.8007	93.5	2172	1	19	9	85.9	167	0	19	1.52574	58.9851	5.35302	0.6774	60.0176	5.60651	100.917	5.4	1	1	131.5	84	0	7.0397
1564	1	60	1	25.6118	92	439	0	102	61	71.6	167.2	1	103	1.40678	54.3863	6.5943	1.20803	107.031	5.21794	93.9229	5	1	1	188	117.5	54	7.0379
1565	0	37	0	22.5915	69	1100	0	15	10	53.3	153.6	0	15	1.70676	65.9833	4.7841	0.44031	39.0115	5.05141	90.9254	5.1	1	1	134.5	85.5	0	5.37235
1566	0	47	0	21.0569	73.5	4384	0	8	12	52.5	157.9	0	8	1.19215	46.0884	5.3013	0.57579	51.015	4.71835	84.9303	5.2	1	1	101.5	60.5	0	5.73334
1568	1	53	1	26.0896	84.4	3662	0	28	16	72.5	166.7	0	16	1.14818	44.3888	5.27544	1.49028	132.039	5.93957	106.912	5.1	1	2	142	93.5	1	6.67662
1569	0	47	0	32.4707	90	2457	0	18	14	89.8	166.3	0	17	1.27231	49.1876	5.14614	1.85156	164.048	5.05141	90.9254	4.7	1	3	142	87	0	6.64894
1570	1	42	0	23.0812	77.6	4397	0	8	14	69	172.9	0	21	1.49471	57.7854	4.0083	0.39515	35.0103	4.71835	84.9303	4.8	1	2	110.5	73	54	5.77606
1571	1	50	0	23.5281	82	4379	0	14	10	64.6	165.7	0	12	1.45333	56.1858	4.93926	1.07255	95.0279	5.551	99.918	5.4	1	2	106.5	63	0	6.45399
1575	1	48	0	23.325	84.5	3152	0	18	17	70.7	174.1	0	14	1.53091	59.1851	5.71506	0.68869	61.0179	5.71753	102.916	5.4	1	2	101	68	54.6	6.31807
1578	0	57	0	23.5973	71	1105	0	34	28	57.5	156.1	0	42	1.22835	47.488	5.50818	1.08384	96.0282	5.16243	92.9237	5.4	1	1	129	80	1	5.772
1579	0	57	0	22.0491	74	1386	0	10	18	52.7	154.6	1	12	0.876654	33.8914	5.71506	1.42254	126.037	5.10692	91.9246	5	1	1	142	78.5	0	6.07714
1581	1	54	0	19.699	77.4	1092	0	20	20	57.4	170.7	0	13	1.11715	43.1891	4.42206	1.79511	159.047	4.82937	86.9287	5	3	3	114	65.5	198	5.98957
1582	1	55	0	20.6893	70	1462	0	15	17	54.7	162.6	0	17	2.11535	81.7794	5.6892	0.59837	53.0156	4.94039	88.927	5.1	1	2	142	94	54	5.6009
1583	0	37	0	16.7089	57	1189	0	11	16	38.3	151.4	0	9	1.75848	67.9828	6.05124	0.73385	65.0191	4.77386	85.9295	5.2	1	1	118.5	73.5	0	3.91131
1584	1	36	1	21.0016	75	2927	0	42	30	56.9	164.6	0	25	0.806832	31.1921	3.6204	0.55321	49.0144	5.71753	102.916	5.6	1	1	135	83	1	5.82085
1585	0	42	0	23.1163	82.5	3267	0	14	16	58	158.4	0	11	1.59298	61.5845	4.73238	1.07255	95.0279	4.66284	83.9311	5.4	1	2	136.5	87	0	6.23576
1587	1	54	0	23.2678	77	688	0	18	17	62.2	163.5	0	12	1.23352	47.688	6.43914	1.07255	95.0279	4.9959	89.9262	5.4	1	3	112	70	2.8	6.25161
1588	0	36	0	18.7703	62.5	728	0	8	9	49.2	161.9	1	7	1.64728	63.6839	3.64626	0.44031	39.0115	5.10692	91.9246	5.5	1	1	105	63	1	4.16069
1590	1	60	0	23.816	88	396	0	21	22	66.5	167.1	0	33	1.25421	48.4878	5.61162	1.39996	124.036	4.66284	83.9311	5.8	1	3	130	78	0	6.85529
1594	1	59	1	25.2954	85.7	755	0	18	12	68.7	164.8	0	21	1.43006	55.286	4.16346	0.62095	55.0162	5.32896	95.9213	5.2	1	2	126	82	0	6.79263
1595	0	71	0	19.4582	69.8	3969	0	16	19	50	160.3	0	8	1.1637	44.9886	4.75824	1.36609	121.036	5.21794	93.9229	5	1	1	145	82	0	5.56047
1597	0	45	0	22.0459	76.6	2972	1	20	21	50.4	151.2	0	33	1.7921	69.2825	4.47378	0.86933	77.0226	5.43998	97.9196	4.9	1	1	150	97	36	6.13094
1598	1	46	0	21.9117	84.1	864	0	26	21	73.3	182.9	0	48	0.974922	37.6905	5.172	1.00481	89.0262	5.43998	97.9196	5.5	1	3	105	68.5	1	6.02404
1600	1	44	1	22.9297	85.1	4408	0	29	14	65.8	169.4	0	44	0.850794	32.8917	5.01684	1.55802	138.041	5.99508	107.911	5.4	1	1	105	68.5	0	6.51145
1601	0	57	0	21.3901	69.5	3026	0	22	19	50.4	153.5	1	12	1.74555	67.483	6.10296	0.91449	81.0238	4.77386	85.9295	5.4	1	1	102	60.5	0	5.66447
1602	1	44	0	17.877	73.6	4381	0	9	10	57.6	179.5	0	15	1.66797	64.4837	4.34448	0.54192	48.0141	4.82937	86.9287	5.2	1	3	132	87.5	62	5.07922
1603	1	42	0	24.95	86	4365	0	18	20	80.3	179.4	1	13	1.26197	48.7877	3.72384	0.59837	53.0156	4.77386	85.9295	4.7	2	2	137.5	84.5	90	6.20912
1604	0	50	1	27.8818	81	2562	0	15	15	62.4	149.6	0	15	1.09129	42.1893	4.2669	0.66611	59.0173	5.38447	96.9205	5	1	1	124.5	68.5	0	6.60758
1609	1	50	0	22.7889	80	4057	0	19	15	63.1	166.4	0	19	1.22059	47.1881	4.83582	0.80159	71.0209	5.99508	107.911	4.8	3	2	140.5	89	154	6.31224
1610	1	49	0	17.7496	71.5	3978	0	15	17	53	172.8	0	14	1.26714	48.9876	5.5599	1.129	100.029	4.9959	89.9262	5.1	2	3	129	74	126	5.24743
1615	1	55	0	19.5618	75	4404	0	25	19	56.6	170.1	0	36	1.44816	55.9859	6.12882	1.28706	114.034	5.43998	97.9196	5.1	1	1	134	80.5	1	5.79205
1616	0	54	0	21.9613	75.3	378	0	14	16	55.8	159.4	0	11	1.85933	71.8819	6.43914	0.37257	33.0097	4.94039	88.927	4.9	1	2	128.5	81	0	5.86964
1618	0	56	0	20.3865	63.2	2552	0	13	14	48.6	154.4	0	9	1.76365	68.1828	4.7841	0.68869	61.0179	4.4408	79.9344	5.1	1	3	102	69.5	0	4.92989
1619	0	58	1	22.8339	77.8	4366	0	21	14	55	155.2	1	17	1.31369	50.7872	7.05978	1.15158	102.03	5.38447	96.9205	5.2	1	1	107	71.5	0	6.28239
1620	0	46	0	18.1148	66.6	4367	0	22	16	48.9	164.3	0	16	1.56453	60.4847	5.01684	0.86933	77.0226	4.82937	86.9287	5.1	2	1	107	65.5	84	4.71395
1621	0	53	0	24.5847	80.8	1021	0	24	17	57.4	152.8	1	13	1.70417	65.8834	5.27544	1.07255	95.0279	5.66202	101.916	5	1	1	114.5	73	60	6.46239
1622	1	59	1	26.2247	88.7	1456	0	23	22	68.4	161.5	0	19	1.29041	49.8874	5.9478	0.84675	75.022	4.55182	81.9328	5.2	1	2	94.5	62	0	7.02483
1623	0	52	0	18.7942	60	4018	0	12	18	41	147.7	0	10	2.21103	85.4784	5.79264	0.57579	51.015	4.38529	78.9352	5.6	1	2	124	87	18	4.77819
1625	0	54	0	22.4456	69	3178	0	24	28	52.2	152.5	0	28	1.30334	50.3873	6.95634	1.43383	127.037	5.60651	100.917	5.2	1	1	109.5	69	0	5.69239
1626	0	51	0	21.0288	68.5	3178	0	20	20	51.9	157.1	1	22	1.36282	52.6867	7.99074	1.00481	89.0262	4.82937	86.9287	4.9	1	1	132	82	1	5.37628
1627	0	50	1	27.0213	80.4	4377	1	20	14	67.2	157.7	0	11	1.03699	40.0899	4.44792	1.17416	104.031	4.9959	89.9262	5.8	1	1	99.5	61.5	1	6.36665
1628	1	36	0	21.4981	73.4	4419	0	22	13	63.6	172	0	14	1.04474	40.3898	3.69798	0.60966	54.0159	5.21794	93.9229	5	1	1	89.5	52.5	1	5.3701
1629	1	58	0	17.3753	69.5	3018	0	19	15	48.4	166.9	0	18	1.1275	43.589	6.10296	3.45474	306.09	4.66284	83.9311	5.2	1	3	142.5	87.5	4.2	5.43076
1630	0	61	0	19.3166	62	3018	0	13	13	43	149.2	0	13	1.33696	51.687	5.92194	1.34351	119.035	5.16243	92.9237	5	1	1	105	66	0	5.12151
1631	0	35	0	20.1709	66.5	732	0	16	15	50.1	157.6	0	13	1.699	65.6834	4.3962	0.73385	65.0191	5.10692	91.9246	4.8	1	1	86.5	59	0	4.88545
1632	0	40	0	20.5044	64.2	4349	0	19	20	47	151.4	0	9	1.69124	65.3835	6.02538	0.68869	61.0179	4.77386	85.9295	5.5	1	1	106	74	12	5.00219
1633	1	48	1	28.7354	97.4	4365	0	90	61	86.5	173.5	0	71	0.95682	36.9907	5.14614	2.31445	205.06	5.05141	90.9254	4.4	1	3	110	75.5	10.2667	7.09329
1634	1	46	1	25.6641	82	4349	0	18	22	65.7	160	0	18	1.05509	40.7897	5.4306	1.27577	113.033	4.77386	85.9295	5.2	1	1	123.5	75	27.3	6.63396
1635	1	47	0	21.0797	74	677	0	13	11	62	171.5	0	17	0.799074	30.8922	3.64626	1.85156	164.048	4.77386	85.9295	5	1	3	96.5	61.5	0	5.65184
1636	0	48	0	15.9396	60	702	0	18	18	40.5	159.4	1	20	1.29817	50.1873	4.73238	0.50805	45.0132	3.94121	70.9418	5	1	1	101	63.5	0	4.05887
1637	1	48	1	23.4952	88.8	3571	0	33	25	79.2	183.6	0	23	1.1637	44.9886	7.47354	1.54673	137.04	5.27345	94.9221	5.4	1	1	127	81.5	22	6.34625
1638	0	55	0	26.5479	85.2	734	0	16	19	56.9	146.4	0	9	1.39644	53.9864	6.51672	1.06126	94.0276	4.71835	84.9303	5.1	1	1	111	74	1	6.85169
1639	1	46	0	16.8476	63	3648	0	21	19	49.9	172.1	0	12	1.87744	72.5817	4.75824	0.62095	55.0162	5.10692	91.9246	4.8	1	3	86	57.5	60	4.09009
1640	0	55	0	23.1722	79.5	3949	0	20	19	51.1	148.5	0	29	1.20766	46.6882	6.82704	0.68869	61.0179	5.60651	100.917	5.6	1	1	114.5	76	1	6.53365
1642	1	45	0	21.4102	76.7	2234	0	27	17	60.5	168.1	0	19	1.2568	48.5877	5.58576	0.83546	74.0218	5.16243	92.9237	4.8	1	1	126	85.5	52.5	5.92248
1643	1	51	0	23.3976	74.8	3801	0	14	13	63.7	165	0	13	1.34989	52.1868	5.0427	0.83546	74.0218	5.32896	95.9213	4.8	3	3	121	77	154	5.98729
1644	1	57	0	23.8362	86.8	729	1	93	69	66	166.4	0	53	1.49471	57.7854	5.58576	1.26448	112.033	5.82855	104.914	5.9	1	1	120.5	77.5	5.13333	6.7753
1645	1	50	1	27.6855	89.2	773	1	16	15	74.1	163.6	0	11	1.17404	45.3885	5.22372	0.68869	61.0179	5.93957	106.912	6.1	1	2	128	85	1	6.94658
1646	1	57	0	23.4056	86.5	2162	0	21	15	70.7	173.8	0	16	0.9051	34.9912	5.87022	1.9193	170.05	5.32896	95.9213	5.1	1	2	133	85	12	6.62468
1648	1	52	0	17.8327	74	4311	0	20	22	54.8	175.3	1	17	1.02147	39.49	5.24958	1.21932	108.032	4.94039	88.927	5.5	1	1	97	61.5	0	5.45389
1650	1	49	0	24.3783	87.4	3923	0	14	11	75.6	176.1	0	18	1.19732	46.2883	5.35302	1.85156	164.048	5.38447	96.9205	5	1	2	101.5	64	0	6.50542
1651	0	52	0	23.6261	80	2465	0	8	12	64.4	165.1	0	7	1.46368	56.5857	4.93926	0.82417	73.0215	4.4408	79.9344	5.4	1	1	121	75.5	0	6.03793
1652	1	53	0	17.6192	66.3	932	0	14	12	51.4	170.8	0	11	1.39385	53.8864	4.0083	0.36128	32.0094	5.551	99.918	4.8	1	1	98.5	65	56	4.75263
1654	1	46	0	23.3058	78.3	4235	0	21	15	65.7	167.9	1	20	1.51022	58.3853	6.74946	0.80159	71.0209	5.49549	98.9188	5	1	2	102	62.5	0	6.08009
1655	1	59	1	26.2399	91	423	0	32	24	82.3	177.1	0	30	1.65504	63.9838	5.09442	1.74995	155.046	5.71753	102.916	5.5	1	2	146	97.5	0	6.77056
1656	0	42	0	19.1827	64.8	4024	0	12	13	49.6	160.8	1	12	1.90847	73.7814	4.73238	0.53063	47.0138	4.77386	85.9295	4.9	1	1	91.5	59	12	4.60809
1658	1	53	0	21.3741	80.4	2525	0	31	17	62.5	171	0	30	1.06802	41.2896	5.79264	0.94836	84.0247	5.16243	92.9237	4.9	1	1	102.5	63	18	6.21121
1661	1	47	0	27.1669	96.1	770	0	29	32	89.1	181.1	0	43	1.51798	58.6852	5.4306	0.89191	79.0232	5.66202	101.916	5.4	1	2	170.5	109.5	36	6.77342
1662	1	44	0	18.9619	68.2	4193	0	28	20	54.8	170	1	38	2.31447	89.4774	6.5943	0.75643	67.0197	4.55182	81.9328	4.7	3	3	104.5	66.5	154	4.90345
1664	0	47	0	19.9212	63	510	0	12	18	47	153.6	0	9	1.02923	39.79	3.95658	0.89191	79.0232	4.71835	84.9303	5.2	1	1	113.5	75	0	4.89093
1665	0	47	0	25.0454	84.6	4202	0	58	46	68.6	165.5	0	31	2.25241	87.078	5.14614	0.9032	80.0235	5.43998	97.9196	5.5	1	1	132	83	22	6.22612
1668	0	38	0	17.3978	58.2	2590	0	13	15	41.1	153.7	0	6	2.01708	77.9803	5.0427	0.42902	38.0112	5.32896	95.9213	5.5	1	1	102.5	69.5	0	3.98112
1670	1	45	0	23.8001	74.3	4502	0	11	11	65.9	166.4	1	11	0.886998	34.2913	5.48232	1.89672	168.049	5.60651	100.917	4.8	1	3	101	56.5	54	5.89848
1673	0	47	0	24.1378	66.5	4377	0	14	12	54.6	150.4	0	13	1.58263	61.1846	4.7841	0.71127	63.0185	4.77386	85.9295	5.1	1	1	113.5	66.5	0	5.45078
1674	0	57	0	21.2041	68.2	3602	0	16	19	57.1	164.1	1	22	1.9576	75.6809	5.01684	0.65482	58.0171	4.94039	88.927	5.5	1	1	110.5	67.5	0	5.06589
1676	0	35	0	20.6278	68	4375	0	10	10	56.5	165.5	0	10	1.63435	63.184	5.84436	0.49676	44.0129	5.38447	96.9205	5.4	1	1	99	67.5	0	4.69538
1677	1	56	0	17.2412	72.1	1503	0	13	13	52.5	174.5	0	8	1.11457	43.0891	5.5599	0.68869	61.0179	5.49549	98.9188	5.2	1	3	115.5	69.5	8.4	5.31259
1678	0	35	0	21.2289	62.8	4375	0	9	12	49.5	152.7	0	8	1.25162	48.3878	4.70652	0.69998	62.0182	5.99508	107.911	5	1	1	116	70	0	4.7487
1679	0	59	0	24.8935	69	3172	0	20	21	53.5	146.6	0	13	1.35765	52.4867	5.50818	0.64353	57.0168	4.9959	89.9262	5.2	1	3	117.5	76	0	5.98858
1680	1	62	0	20.0564	68.2	3172	0	13	21	49.5	157.1	1	18	2.13086	82.3792	5.32716	0.42902	38.0112	5.43998	97.9196	5.9	1	2	94.5	62	1	5.71876
1681	1	43	1	29.9815	98.7	4376	0	48	22	95.1	178.1	0	43	0.899928	34.7912	5.06856	1.72737	153.045	5.49549	98.9188	5	1	1	123	77	12	7.00658
1683	0	45	0	19.0261	59	1466	0	12	10	48.1	159	0	8	1.99639	77.1805	4.60308	0.5645	50.0147	5.43998	97.9196	4.8	1	1	96	62	27.3	3.92577
1684	1	41	0	17.9487	65	2709	0	16	12	50.9	168.4	1	14	1.85158	71.5819	4.60308	0.48547	43.0126	5.21794	93.9229	4.7	1	1	112.5	71	0	4.53389
1687	1	42	0	23.488	82	4347	0	19	15	68.2	170.4	0	25	0.974922	37.6905	5.35302	1.16287	103.03	4.9959	89.9262	4.9	1	2	102.5	63.5	0	6.25018
1688	0	53	0	24.5726	78	3521	0	12	16	59.8	156	0	16	1.84382	71.282	6.02538	0.92578	82.0241	5.05141	90.9254	5.7	1	1	115.5	69.5	0	6.20496
1690	0	53	0	20.5275	76	3087	0	10	12	51.7	158.7	0	7	1.04992	40.5898	3.69798	0.66611	59.0173	4.66284	83.9311	5	2	1	91	53.5	126	5.96516
1691	1	43	1	25.7438	85	4438	0	40	19	72.4	167.7	0	73	1.23352	47.688	6.41328	1.33222	118.035	5.49549	98.9188	5.1	1	1	129	79.5	0	6.53617
1694	0	41	0	22.4502	70.2	4401	0	8	8	56.4	158.5	0	7	1.48954	57.5855	4.68066	0.55321	49.0144	4.77386	85.9295	4.5	1	1	89	57	0	5.35376
1696	1	44	0	23.8511	83	4382	0	26	15	75.4	177.8	0	37	1.20508	46.5882	5.22372	1.90801	169.05	5.16243	92.9237	4.9	1	2	142.5	94.5	12	6.11231
1697	1	46	1	21.7557	77	3663	0	30	20	58.8	164.4	0	19	1.16629	45.0886	5.45646	1.04997	93.0273	4.94039	88.927	4.7	1	1	118	76	4.2	6.10367
1698	1	51	0	22.2054	76	4336	0	7	17	62.3	167.5	0	12	1.5878	61.3845	4.47378	0.77901	69.0203	5.49549	98.9188	4.6	1	1	105	69	36	5.9565
1699	1	60	0	22.0119	78.5	1099	0	19	17	60	165.1	0	18	1.60849	62.1843	6.02538	0.4516	40.0118	5.82855	104.914	5.1	2	3	121.5	81	126	6.3115
1700	1	43	0	19.1616	67	4402	0	25	22	51.6	164.1	0	10	1.01113	39.0901	4.44792	0.7903	70.0206	5.49549	98.9188	5.1	2	3	95.5	61.5	84	5.1138
1701	0	49	0	19.9004	69.3	4087	0	17	13	51.2	160.4	0	12	1.16887	45.1886	4.7841	0.68869	61.0179	4.77386	85.9295	5	1	3	88.5	52.5	0	5.27631
1703	0	45	0	18.148	66.5	1666	0	13	18	47.1	161.1	0	11	1.88519	72.8816	4.3962	0.68869	61.0179	4.77386	85.9295	5.4	1	1	100	63	1	4.82336
1706	1	54	1	22.61	82.5	3621	1	32	20	64.5	168.9	0	68	0.964578	37.2906	4.49964	6.39014	566.166	6.05059	108.911	5.5	2	2	130.5	82.5	132	6.53342
1707	0	49	0	22.6273	66.4	802	0	14	10	46.4	143.2	0	8	2.00674	77.5804	5.74092	0.64353	57.0168	5.32896	95.9213	5.2	1	1	99	62	12	5.72335
1708	0	38	0	30.314	91.8	3269	0	7	12	73.3	155.5	0	13	0.889584	34.3913	5.32716	1.33222	118.035	5.16243	92.9237	5.5	1	1	127	76	0	6.80081
1709	1	62	0	28.3041	91	3409	0	18	17	85.3	173.6	0	20	0.936132	36.1909	5.8185	1.25319	111.033	5.05141	90.9254	5	3	2	123	77	154	6.96835
1710	0	58	0	20.13	67	353	0	20	28	48.3	154.9	0	14	1.59298	61.5845	5.53404	1.3548	120.035	4.94039	88.927	5.5	1	1	108.5	75	0	5.376
1714	1	56	1	25.5528	90.2	1092	0	24	18	66.4	161.2	0	15	1.63694	63.284	5.84436	0.72256	64.0188	5.38447	96.9205	5.9	1	3	109	64	0	7.02694
1715	1	47	1	24.8975	87.8	4321	0	34	21	71.7	169.7	0	19	1.19215	46.0884	5.09442	1.26448	112.033	5.32896	95.9213	5.6	1	2	109	70.5	1	6.66485
1716	1	53	0	21.4141	74	2193	0	12	20	58.3	165	0	15	1.73262	66.9831	4.6548	0.2258	20.0059	5.77304	103.915	5.2	2	1	111.5	72	90	5.87566
1717	1	67	0	23.1048	84.5	911	0	19	18	56.3	156.1	1	15	1.0525	40.6897	4.86168	0.77901	69.0203	4.77386	85.9295	5.1	1	3	110.5	71	4.2	7.01844
1723	0	63	1	24.3418	72	1190	0	23	18	60	157	0	19	1.68349	65.0836	6.23226	0.84675	75.022	5.05141	90.9254	4.4	1	1	95.5	60	0	5.8546
1724	0	63	1	23.4693	72	1155	0	17	15	53.3	150.7	0	15	1.33955	51.7869	6.82704	1.55802	138.041	5.38447	96.9205	5.4	1	1	114	68	0	6.11036
1725	1	64	0	23.0871	81	3143	0	13	13	58	158.5	0	12	1.19215	46.0884	3.38766	0.37257	33.0097	5.10692	91.9246	4.8	1	3	145	86	1	6.73861
1726	1	64	0	24.5377	86	726	0	20	19	61.8	158.7	0	21	0.817176	31.592	3.6204	1.49028	132.039	4.82937	86.9287	4.8	1	1	120	72.5	12	7.07018
1727	0	55	0	21.134	68.3	1611	0	18	18	51.3	155.8	1	9	2.13604	82.5792	5.58576	0.83546	74.0218	5.16243	92.9237	5.1	1	1	106	63	0	5.41863
1732	1	52	1	25.1645	86.5	3300	0	34	22	80.9	179.3	0	14	1.13784	43.9889	4.75824	1.59189	141.041	5.66202	101.916	5.4	1	3	116.5	78	1	6.4169
1733	1	48	0	22.0835	76.8	1376	0	21	15	61	166.2	0	12	1.36799	52.8866	5.45646	0.72256	64.0188	5.71753	102.916	5.2	2	3	117.5	78	84	6.04166
1735	1	61	0	22.3824	84.8	1750	0	10	12	61.9	166.3	1	8	1.21283	46.8882	4.68066	0.69998	62.0182	5.32896	95.9213	5	1	2	121.5	81	66	6.69782
1736	1	61	0	19.8638	74	2708	0	20	18	61.6	176.1	1	15	0.959406	37.0906	4.5255	0.65482	58.0171	5.77304	103.915	5	2	2	137.5	83	126	5.5576
1737	0	60	0	24.9532	89	2926	0	21	18	64.2	160.4	0	12	1.44557	55.8859	5.66334	0.63224	56.0165	5.49549	98.9188	5.9	1	2	115	65.5	0	6.72253
1738	0	58	1	26.1224	80	783	0	23	17	64.8	157.5	0	12	1.1999	46.3883	6.10296	1.39996	124.036	5.71753	102.916	5.2	1	1	126.5	79.5	66	6.41739
1740	0	55	0	18.9758	59.6	1838	0	17	21	49.8	162	0	12	1.87744	72.5817	4.06002	0.31612	28.0082	4.10774	73.9393	5.1	1	2	118	73.5	1	3.94555
1741	0	53	0	23.6542	76	646	0	14	20	59.2	158.2	0	15	2.4567	94.976	5.92194	0.34999	31.0091	5.16243	92.9237	5.2	1	1	101.5	62	1	5.95431
1743	1	37	0	20.1409	74.8	4427	0	18	16	61.4	174.6	1	22	1.26714	48.9876	6.02538	2.00962	178.052	5.05141	90.9254	5	2	1	115	69	84	5.39564
1744	0	39	0	19.4097	67.8	4335	0	15	17	50	160.5	0	8	1.5335	59.285	4.60308	0.40644	36.0106	4.71835	84.9303	5.4	1	1	84	53	1.06167	4.94085
1745	0	38	0	18.9748	58	4367	0	18	18	41.9	148.6	0	8	1.77141	68.4827	4.49964	0.62095	55.0162	4.66284	83.9311	4.7	1	1	97	60	0	4.28632
1748	0	40	0	17.9716	65.3	4011	0	39	28	46.7	161.2	0	39	1.24645	48.1878	4.93926	0.91449	81.0238	4.4408	79.9344	4.8	1	1	84	56.5	0	4.63988
1749	1	39	0	20.538	68	3427	0	15	23	53.9	162	1	14	1.22059	47.1881	4.03416	0.41773	37.0109	5.16243	92.9237	5.5	1	3	95.5	64.5	12	5.25983
1750	1	54	0	20.7017	77.8	2217	0	20	23	54.8	162.7	0	15	1.84899	71.482	6.43914	1.09513	97.0285	5.82855	104.914	5.8	1	2	126	78	0	6.25771
1751	0	54	0	25.1185	81.3	3603	0	21	21	69.3	166.1	0	27	1.46626	56.6857	5.3013	1.17416	104.031	4.88488	87.9278	5.2	1	1	109.5	67	0	6.14926
1753	0	49	0	21.519	74	1088	0	19	13	51.3	154.4	0	19	1.39644	53.9864	5.6892	0.81288	72.0212	5.82855	104.914	5.8	1	1	109.5	50	0	5.92744
1754	0	55	0	22.2404	83.5	1579	0	19	24	55.1	157.4	0	27	1.86709	72.1818	4.55136	0.59837	53.0156	5.43998	97.9196	5.7	1	1	104	66	0	6.43691
1755	0	41	0	23.0602	80.9	4012	0	13	13	59.7	160.9	0	12	1.04733	40.4898	4.6548	0.58708	52.0153	5.10692	91.9246	4.8	1	1	112.5	70	0	6.10187
1759	0	50	0	20.5615	75	1752	0	19	22	55.1	163.7	0	14	2.4567	94.976	4.93926	0.98223	87.0256	4.94039	88.927	5	1	1	162	96	44	5.61893
1760	0	51	0	22.7797	70	2155	0	22	24	57.3	158.6	0	64	1.6809	64.9836	5.74092	0.55321	49.0144	4.94039	88.927	5	1	1	109.5	70	18	5.4571
1761	0	41	0	19.3965	67.7	2170	0	12	16	46.3	154.5	0	9	1.24387	48.0879	4.21518	0.18064	16.0047	4.55182	81.9328	5.1	1	1	107.5	64.5	0	5.23288
1762	0	58	0	20.8147	71.2	1071	0	30	24	49.3	153.9	1	16	1.30334	50.3873	6.23226	1.25319	111.033	4.88488	87.9278	5.2	1	1	116.5	72	10.02	5.82797
1763	0	53	0	20.1175	74.5	2019	0	16	21	43	146.2	1	14	1.75589	67.8829	6.15468	0.40644	36.0106	4.4408	79.9344	5.5	1	1	82	55.5	1	6.20106
1764	0	51	1	18.9232	74	3347	0	25	16	47.9	159.1	0	17	1.75589	67.8829	6.54258	0.74514	66.0194	5.16243	92.9237	5	1	1	115	78	36	5.71295
1765	0	44	0	23.7554	87.5	545	0	8	10	61.5	160.9	0	8	1.63952	63.384	5.66334	0.44031	39.0115	4.9959	89.9262	5.2	1	1	111	69	12	6.42527
1766	0	55	0	18.652	66.5	4407	0	18	23	49.8	163.4	1	16	2.3636	91.3769	5.71506	0.57579	51.015	4.82937	86.9287	5.7	1	1	95	56	0	4.82318
1767	0	48	0	22.4153	67.2	4013	0	13	11	54.9	156.5	0	17	1.65504	63.9838	4.37034	0.83546	74.0218	5.49549	98.9188	5.4	1	1	107	68	27.3	5.24409
1769	0	42	0	21.9187	70	4198	0	39	39	53	155.5	0	55	1.74296	67.383	5.87022	0.38386	34.01	5.10692	91.9246	4.7	1	1	110.5	72.5	2.8	5.44664
1770	0	58	0	15.3128	64.5	2729	0	13	21	35.1	151.4	0	15	1.80244	69.6824	7.03392	0.36128	32.0094	4.55182	81.9328	5.2	1	1	110.5	70.5	0	5.14721
1771	0	42	0	17.5443	64.8	3466	0	5	11	46.1	162.1	0	11	1.30593	50.4873	4.1376	0.15806	14.0041	4.94039	88.927	5.1	1	1	91.5	51.5	1	4.5357
1772	0	55	0	22.1016	80	1074	0	12	13	51.4	152.5	0	18	1.72745	66.7831	6.23226	0.68869	61.0179	4.71835	84.9303	5.4	1	1	107.5	64	0	6.39182
1773	0	56	0	26.3245	76	1435	0	11	14	55.5	145.2	0	11	1.35765	52.4867	6.10296	2.94669	261.077	5.21794	93.9229	5.6	1	1	130.5	85	0	6.53704
1775	1	42	1	26.8902	90.8	3292	0	88	40	81.6	174.2	0	45	1.13525	43.8889	6.30984	1.95317	173.051	5.49549	98.9188	5.4	1	1	131	85	18	6.68441
1777	1	42	0	17.5066	70	2884	0	7	15	57.1	180.6	0	18	1.293	49.9874	5.35302	0.63224	56.0165	5.60651	100.917	4.7	1	3	97	59	66	4.61227
1779	0	36	0	17.6803	64.9	1439	0	21	20	46	161.3	0	19	1.5697	60.6847	4.31862	0.3387	30.0088	4.4408	79.9344	4.8	1	1	87.5	54.5	60	4.48374
1784	0	46	0	19.5059	65	4487	0	9	18	54.4	167	0	6	1.73779	67.183	4.70652	0.59837	53.0156	3.8857	69.9426	4.6	1	1	101	65.5	60	4.37743
1785	1	52	0	22.795	80	798	0	21	23	65.8	169.9	0	19	1.99122	76.9806	5.6892	0.82417	73.0215	5.77304	103.915	5.4	2	3	112.5	76	84	6.17565
1790	1	37	0	22.4349	74	4547	0	20	13	69.1	175.5	0	12	1.33696	51.687	4.75824	0.6774	60.0176	5.10692	91.9246	5.2	1	2	112	69	0	5.29257
1791	0	42	0	24.8573	70	4403	0	9	16	63	159.2	0	87	1.37058	52.9866	5.71506	0.84675	75.022	4.27427	76.9369	4.8	1	1	142.5	86.5	1	5.37198
1792	1	42	1	27.5544	93	3288	1	23	14	84	174.6	0	11	1.28783	49.7874	3.41352	0.44031	39.0115	5.05141	90.9254	4.9	1	1	145.5	92	0	6.7258
1795	0	48	0	18.6497	63.4	4036	0	8	14	43.6	152.9	0	8	1.6628	64.2838	6.15468	0.51934	46.0135	4.71835	84.9303	5.4	1	1	89	56.5	0	4.90993
1796	0	46	0	18.6383	66	778	0	11	22	46	157.1	0	23	1.46368	56.5857	4.03416	0.49676	44.0129	4.71835	84.9303	5	2	1	89	55	84	4.99148
1799	0	52	0	21.6837	81	3663	0	12	15	61.2	168	0	11	1.38351	53.4865	5.48232	0.64353	57.0168	3.99672	71.941	5.35	1	1	121	75	0	5.97415
1800	0	58	0	15.9426	61	689	0	12	14	39.9	158.2	0	11	1.6447	63.5839	4.99098	0.51934	46.0135	5.43998	97.9196	5.7	1	1	114	71	27.3	4.38606
1801	1	55	0	21.1368	82	1580	0	15	19	63.7	173.6	0	23	1.59298	61.5845	5.35302	1.0161	90.0265	5.71753	102.916	5	2	2	119.5	69.5	132	6.22112
1804	1	40	1	37.7594	104.8	2540	1	77	45	102.8	165	0	47	0.74994	28.9927	5.71506	3.68054	326.096	5.60651	100.917	5.656	1	3	146	91.5	1	7.51941
1805	0	37	0	20.2656	65.8	4541	0	20	15	52.4	160.8	0	12	2.01191	77.7804	4.47378	0.54192	48.0141	5.38447	96.9205	5.5	1	1	97.5	59	0	4.67442
1807	0	48	0	21.7352	72.2	4331	0	21	22	56.2	160.8	0	32	1.36282	52.6867	4.6548	0.3387	30.0088	4.9959	89.9262	5.1	1	1	100.5	59.5	0	5.52665
1809	0	47	0	21.4722	78	3712	0	6	15	56.7	162.5	0	10	1.4585	56.3858	4.7841	0.27096	24.0071	5.10692	91.9246	5.248	1	1	91.5	62	1	5.88476
1815	1	45	1	25.0971	82.5	4102	0	33	18	75.2	173.1	0	32	1.1637	44.9886	6.0771	1.47899	131.039	4.94039	88.927	4.8	2	3	128	76.5	126	6.25509
1816	1	57	0	24.4217	84.6	1441	0	19	21	68.6	167.6	0	32	1.02406	39.59	6.7236	1.28706	114.034	5.43998	97.9196	5.5	1	1	145.5	97.5	66	6.68206
1817	1	47	0	27.2419	87.4	733	0	22	10	79.1	170.4	0	16	1.25938	48.6877	5.58576	0.76772	68.02	5.551	99.918	5.4	1	2	132.5	84.5	22	6.65113
1818	0	59	0	25.3489	78.8	297	0	17	12	55.9	148.5	0	14	1.76365	68.1828	6.18054	0.5645	50.0147	5.66202	101.916	5.4	1	1	126.5	68.5	22	6.53707
1819	1	48	1	24.6546	85.2	4338	0	27	22	70	168.5	0	79	1.47143	56.8856	5.37888	0.53063	47.0138	5.38447	96.9205	5.1	3	2	137	87	180	6.53315
1821	1	53	0	18.5129	69.8	2298	0	24	18	52.5	168.4	1	21	1.09388	42.2893	5.4306	2.64186	234.069	5.71753	102.916	5.4	2	2	129	88.5	105	5.3647
1822	1	48	0	27.3932	91.4	4338	0	20	16	83.7	174.8	0	16	0.80166	30.9922	5.6892	1.20803	107.031	5.05141	90.9254	5	1	3	122	80.5	1	6.81046
1826	0	57	0	22.526	64	750	0	13	18	52.8	153.1	0	10	1.40937	54.4862	5.61162	1.11771	99.0291	5.82855	104.914	5.5	1	1	120	76.5	0	5.18003
1828	1	38	0	23.626	74	4399	0	13	17	75.7	179	0	12	1.65245	63.8839	5.172	0.59837	53.0156	5.66202	101.916	4.8	1	1	125	83.5	0	5.16547
1829	1	43	0	29.1375	89.6	2891	0	25	15	85.6	171.4	0	24	1.84123	71.182	6.10296	0.89191	79.0232	5.60651	100.917	5.1	1	1	144.5	88.5	18	6.67055
1832	1	44	0	19.4248	68.5	2880	0	19	20	51.8	163.3	0	21	0.95682	36.9907	4.75824	0.94836	84.0247	5.21794	93.9229	4.8	1	3	124	79	1	5.34384
1833	0	63	0	22.7737	70	3349	0	18	18	53.8	153.7	1	12	1.49471	57.7854	6.25812	0.69998	62.0182	5.16243	92.9237	5.5	1	1	115	65	0	5.79595
1835	0	42	0	18.836	65.4	4361	0	15	15	49.8	162.6	0	6	1.72228	66.5832	4.75824	0.55321	49.0144	4.4408	79.9344	4.8	1	1	92	57	1	4.59175
1836	1	40	0	21.4056	76.5	4400	0	12	12	63.4	172.1	0	10	1.32662	51.2871	4.47378	0.82417	73.0215	4.94039	88.927	4.9	1	2	112.5	70.5	0	5.68311
1838	1	54	0	19.5116	80.5	4353	0	16	9	65.7	183.5	1	10	0.936132	36.1909	5.37888	1.07255	95.0279	5.43998	97.9196	5.1	1	2	108.5	66.5	1	5.78605
1839	0	51	1	24.7065	74	3989	0	18	10	65	162.2	0	12	0.951648	36.7907	5.40474	1.14029	101.03	5.99508	107.911	5.5	1	1	132.5	79	0	5.78221
1840	1	47	0	22.7179	78	3979	0	16	8	67.6	172.5	0	13	1.21542	46.9881	4.70652	0.82417	73.0215	5.49549	98.9188	5.2	2	2	132	87.5	126	5.92344
1842	1	43	0	23.0778	75	3901	0	19	17	63.9	166.4	0	11	1.53867	59.485	5.01684	0.97094	86.0253	5.05141	90.9254	5	1	3	111	70.5	54	5.83261
1844	0	54	0	19.446	64.2	365	0	12	15	46.9	155.3	0	10	1.50505	58.1853	5.84436	0.65482	58.0171	5.43998	97.9196	5.1	1	1	108	68.5	0	4.98991
1845	1	52	1	30.8033	88	2886	0	32	19	76.8	157.9	0	16	1.12232	43.389	6.30984	1.25319	111.033	4.82937	86.9287	5.1	1	2	122.5	77.5	0	7.10405
1846	1	43	1	23.8149	82	4351	0	17	16	70.7	172.3	0	20	1.21025	46.7882	4.03416	0.48547	43.0126	4.94039	88.927	4.9	2	2	100	62.5	126	6.16859
1847	0	45	0	23.1025	72	374	0	12	15	57.6	157.9	0	11	1.33955	51.7869	5.4306	1.06126	94.0276	4.9959	89.9262	4.8	1	2	107	69	54	5.62695
1849	0	58	0	18.7579	73.8	350	0	15	20	42.6	150.7	0	10	1.72228	66.5832	5.19786	0.4516	40.0118	5.10692	91.9246	5.452	1	1	91.5	59	12	6.05478
1851	0	52	0	23.3388	74	2549	0	12	13	59.3	159.4	0	8	1.38868	53.6864	5.5599	1.0161	90.0265	5.71753	102.916	5.4	1	2	119.5	72	0	5.82388
1852	0	45	0	22.0195	74.8	721	0	13	15	54.9	157.9	0	15	1.61366	62.3843	4.96512	0.68869	61.0179	4.94039	88.927	4.8	1	1	108	70.5	1	5.79846
1854	0	59	0	19.3357	70	297	0	11	14	45.5	153.4	0	12	1.13008	43.689	6.41328	1.3548	120.035	5.71753	102.916	5.2	1	1	118	75.5	0	5.75189
1856	0	49	0	19.3714	65	2185	0	7	16	46.3	154.6	0	14	1.47143	56.8856	4.75824	1.10642	98.0288	4.94039	88.927	5.1	1	1	95	54	1	5.06385
1857	0	52	0	18.3397	60.3	222	0	16	22	43.1	153.3	0	14	1.64728	63.6839	4.49964	0.23709	21.0062	4.66284	83.9311	4.7	1	1	138	83	0	4.52294
1858	0	45	0	25.9648	84.2	4327	0	9	15	62.3	154.9	0	9	1.25938	48.6877	5.53404	1.94188	172.051	4.77386	85.9295	5	1	1	113	63.5	1	6.53468
1859	0	46	0	20.0085	63.2	3184	0	9	18	44.6	149.3	0	10	1.70676	65.9833	4.86168	0.31612	28.0082	4.77386	85.9295	5.4	1	1	96.5	59	18	5.0535
1860	0	48	0	24.3302	76.7	3094	0	8	15	61.2	158.6	0	10	1.28783	49.7874	4.73238	0.76772	68.02	5.71753	102.916	5.9	1	1	103	63	0	6.01728
1863	0	60	0	21.277	71.3	732	0	18	20	48.9	151.6	1	9	1.66797	64.4837	5.22372	0.82417	73.0215	5.16243	92.9237	5	1	1	111	75.5	12	5.91957
1864	0	48	0	20.4857	66.1	1812	0	14	17	55.3	164.3	1	9	2.28861	88.4777	4.5255	0.28225	25.0073	4.71835	84.9303	5.4	1	1	103	66.5	1	4.67483
1866	1	42	0	20.6808	73.8	4477	0	30	22	58.3	167.9	0	28	1.20766	46.6882	5.4306	1.08384	96.0282	5.27345	94.9221	4.8	1	2	168.5	85.5	1	5.6444
1867	0	50	0	19.0271	67	1594	0	13	14	46.9	157	0	11	2.27568	87.9778	5.5599	0.44031	39.0115	4.82937	86.9287	5.2	1	1	126	69	0	5.12568
1868	0	49	1	22.3033	75.4	4464	0	23	19	60.5	164.7	0	52	0.729252	28.1929	5.37888	2.81121	249.073	5.27345	94.9221	5.4	1	1	103.5	67.5	12	5.79219
1869	0	51	0	19.839	67.8	4342	0	11	10	44.4	149.6	0	10	1.58522	61.2845	6.18054	0.59837	53.0156	5.27345	94.9221	5.2	1	1	101.5	63.5	1	5.58287
1870	0	58	0	20.6987	71.5	358	0	18	22	55.4	163.6	1	16	0.874068	33.7915	2.87046	0.1129	10.0029	4.55182	81.9328	5.6	1	1	107	68.5	31.1	5.47806
1873	0	47	0	20.7047	71.3	3301	0	47	27	51.1	157.1	0	37	1.67831	64.8836	4.47378	0.39515	35.0103	5.10692	91.9246	4.4	1	1	101	66	60	5.54644
1876	0	43	0	20.2336	73	3584	0	11	13	56.7	167.4	1	8	1.9757	76.3807	4.6548	0.32741	29.0085	5.32896	95.9213	5.35	1	1	110	64.5	1	5.21806
1877	0	45	0	22.1293	72.3	3738	0	20	18	61.2	166.3	0	20	1.86192	71.9818	5.22372	0.41773	37.0109	4.9959	89.9262	5.146	1	1	115	72	0	5.26004
1878	0	55	1	29.4187	86.8	950	0	30	22	66.9	150.8	0	29	1.15853	44.7887	6.8529	1.81769	161.047	5.27345	94.9221	5.9	1	1	129.5	79.5	0	6.91099
1879	1	56	0	23.1664	78.5	1102	0	15	22	63.3	165.3	0	17	1.49729	57.8854	4.24104	0.88062	78.0229	5.82855	104.914	5.4	3	2	113.5	71	154	6.30046
1882	1	53	0	22.5686	80	3133	0	27	18	65.3	170.1	0	113	1.24387	48.0879	6.64602	0.91449	81.0238	5.82855	104.914	5.5	2	1	113	71	132	6.22383
1883	1	46	0	21.7517	73	701	0	21	10	64.5	172.2	1	17	1.00595	38.8902	6.3357	1.32093	117.034	5.551	99.918	4.9	1	2	112	70.5	0	5.49693
1885	0	41	0	19.2901	68.8	3303	0	13	17	48.4	158.4	0	11	1.46368	56.5857	5.5599	0.23709	21.0062	4.27427	76.9369	5.1	1	1	95.5	64	0	5.156
1886	0	65	0	22.284	79.5	1978	0	16	21	54.3	156.1	0	18	1.774	68.5827	6.43914	0.94836	84.0247	5.43998	97.9196	5.1	1	1	119	74	0	6.37952
1887	0	30	0	22.0603	67.5	1762	0	14	18	58.9	163.4	1	10	2.68427	103.774	5.22372	0.68869	61.0179	5.60651	100.917	5.146	2	1	103.5	60	108	4.63507
1888	0	45	1	28.2584	84.5	737	0	29	32	71.8	159.4	0	64	0.936132	36.1909	5.66334	1.00481	89.0262	4.88488	87.9278	5.2	1	1	108	67.5	0	6.49448
1890	0	57	0	25.1397	83.6	1059	0	12	17	62.6	157.8	0	28	1.5335	59.285	6.3357	0.53063	47.0138	4.94039	88.927	5.5	1	1	131	84	0	6.51159
1891	0	44	0	19.6975	67.8	554	0	15	15	48.8	157.4	0	9	1.93433	74.7811	6.28398	0.58708	52.0153	4.60733	82.9319	5.4	1	1	88	54.5	18	5.13982
1892	0	45	0	18.4582	70.5	721	0	12	17	54.1	171.2	0	9	2.1981	84.9785	5.8185	1.00481	89.0262	4.88488	87.9278	5.554	2	1	108	62	90	4.80675
1894	0	47	0	22.3036	72	727	0	21	19	54	155.6	0	10	1.23869	47.8879	6.15468	1.18545	105.031	5.38447	96.9205	5	1	1	118	79	1	5.73919
1895	0	42	0	23.2273	66	4305	0	13	12	54.8	153.6	0	10	1.78175	68.8826	4.16346	0.51934	46.0135	4.55182	81.9328	5.2	1	1	102.5	68	0	5.15841
1896	1	54	0	21.347	79.5	2072	0	14	13	63.3	172.2	0	17	0.998196	38.5903	4.70652	1.08384	96.0282	5.05141	90.9254	5.6	1	2	110.5	67.5	0	6.12777
1897	1	46	1	25.0805	82	3745	0	24	21	66.8	163.2	0	21	1.22059	47.1881	4.29276	0.63224	56.0165	5.60651	100.917	5.35	2	2	118	75.5	88.5	6.51096
1898	1	45	0	23.1088	81.8	4396	0	23	15	65.3	168.1	0	23	1.56712	60.5847	4.60308	0.7903	70.0206	5.10692	91.9246	4.5	1	3	119	65	66	6.28344
1899	1	46	1	23.7129	89.3	4384	0	49	31	77.6	180.9	0	49	0.837864	32.3918	5.76678	3.56764	316.093	5.05141	90.9254	5	2	3	116	76	84	6.49784
1900	0	41	0	21.2449	69.5	4493	0	9	13	52.5	157.2	0	8	1.60332	61.9844	5.01684	0.75643	67.0197	4.77386	85.9295	5.1	1	1	106	63.5	1	5.32022
1902	0	43	0	22.425	75.5	3950	0	10	13	58.2	161.1	0	10	1.65245	63.8839	5.14614	0.77901	69.0203	4.9959	89.9262	5.1	1	1	92.5	60	0	5.71986
1903	0	39	0	23.0507	80.8	4090	0	18	18	62.3	164.4	1	13	1.64728	63.6839	6.05124	0.48547	43.0126	5.21794	93.9229	5	1	1	106.5	65.5	22	5.91659
1904	0	50	1	24.1416	75.5	2799	0	26	16	58.3	155.4	0	13	1.1275	43.589	5.06856	0.64353	57.0168	5.27345	94.9221	5	1	1	110.5	74	1	6.06846
1905	0	46	0	18.6064	60.5	3653	0	9	13	42.2	150.6	0	10	1.20766	46.6882	5.45646	0.50805	45.0132	4.9959	89.9262	5.2	1	1	105	71	12	4.66675
1906	0	48	0	20.6634	66.8	4364	0	7	14	52.7	159.7	0	9	1.9395	74.9811	4.75824	0.53063	47.0138	5.27345	94.9221	5.4	1	3	90	53	35	5.00356
1907	0	48	0	26.8604	85.5	4253	0	14	11	65.2	155.8	0	9	1.00078	38.6902	5.48232	0.84675	75.022	5.60651	100.917	5.6	1	1	121.5	76	0	6.63256
1908	0	50	0	22.8194	75.2	4438	0	17	16	54.4	154.4	0	7	1.43264	55.386	4.75824	0.88062	78.0229	4.55182	81.9328	5	1	1	96	53.5	1	6.03177
1909	0	39	0	18.2112	63.5	4608	0	14	13	49.4	164.7	0	13	2.17741	84.1787	5.35302	0.39515	35.0103	4.49631	80.9336	5.5	1	1	105	67	12	4.15855
1910	0	42	0	21.9735	65	4251	0	20	25	59.1	164	1	15	1.85675	71.7819	4.49964	0.2258	20.0059	4.82937	86.9287	5.4	1	1	105.5	66	0	4.51357
1911	1	41	1	22.8104	85	4377	0	29	17	66.7	171	0	24	0.850794	32.8917	5.0427	1.14029	101.03	5.66202	101.916	5.4	1	2	103.5	66.5	8.4	6.40654
1912	1	42	0	23.94	83.5	4532	0	21	13	73.4	175.1	1	21	1.19473	46.1883	5.89608	1.65963	147.043	5.66202	101.916	5	1	2	113	71	0	6.20324
1914	1	50	1	25.2095	89.5	237	0	36	26	69.3	165.8	0	21	1.17663	45.4885	6.15468	1.29835	115.034	5.43998	97.9196	5.8	1	1	116	78.5	1	6.87796
1916	1	43	0	24.6168	89	3645	0	18	16	76.6	176.4	0	14	0.791316	30.5923	5.3013	2.51767	223.066	5.43998	97.9196	5.554	1	3	111.5	71	1	6.57225
1918	1	41	1	27.9459	93.6	3646	0	39	28	80.1	169.3	0	31	0.894756	34.5913	5.71506	1.95317	173.051	5.49549	98.9188	5.452	1	3	119.5	78	66	6.94087
1919	1	41	0	21.478	66.4	4017	0	24	22	58.9	165.6	1	10	1.59039	61.4845	5.19786	0.47418	42.0123	4.94039	88.927	5	1	2	111.5	70	0	4.9273
1921	1	44	1	26.331	92	4321	0	46	21	81.1	175.5	0	40	0.936132	36.1909	5.76678	2.23542	198.058	5.99508	107.911	5.4	1	1	116	75	18	6.75856
1924	1	43	1	22.6377	78.2	4067	0	19	19	65.5	170.1	0	18	1.17404	45.3885	4.86168	2.99185	265.078	4.88488	87.9278	5.2	1	2	130.5	85.5	1	6.00677
1927	1	50	1	28.8684	91.5	2179	0	20	21	86.5	173.1	1	14	0.98268	37.9904	4.3962	0.6774	60.0176	5.27345	94.9221	5.8	1	2	117	74	1	6.86358
1928	0	50	1	30.4125	94.5	2933	0	8	21	81.2	163.4	0	19	1.37317	53.0866	7.65456	2.05478	182.054	5.77304	103.915	5.7	1	1	119	78.5	18	6.87184
1929	0	44	0	17.9391	58.4	4401	0	13	10	46.5	161	1	11	1.98863	76.8806	4.37034	0.6774	60.0176	4.55182	81.9328	4.8	1	1	108.5	67	0	3.66591
1931	0	46	0	19.4648	69	966	0	15	16	48.9	158.5	0	9	1.77141	68.4827	5.12028	0.20322	18.0053	4.71835	84.9303	5.4	1	1	102	66.5	0	5.23178
1932	1	31	0	22.6415	75.2	733	0	24	16	60.6	163.6	0	19	0.843036	32.5918	5.35302	3.46603	307.09	4.4408	79.9344	5.2	1	3	112.5	70.5	1	5.8553
1934	1	41	0	21.9422	75.5	4382	0	15	13	58.8	163.7	0	12	0.925788	35.791	4.75824	1.56931	139.041	5.38447	96.9205	4.8	3	3	135	86	154	5.99126
1937	0	45	0	20.4669	70.7	876	0	7	13	50	156.3	0	9	1.19473	46.1883	4.68066	0.74514	66.0194	5.60651	100.917	6	1	1	118.5	65	0	5.54084
1938	0	41	0	18.8935	64	3472	0	13	11	51.5	165.1	0	9	1.70676	65.9833	4.44792	0.51934	46.0135	4.82937	86.9287	5.1	1	1	92.5	55	0	4.27276
1939	1	39	0	22.277	81.6	1771	0	23	21	70.9	178.4	1	77	1.40161	54.1863	4.44792	1.08384	96.0282	5.38447	96.9205	4.3	1	1	115	72	60	5.86441
1942	1	62	0	24.9501	87.5	1253	0	25	22	69.5	166.9	0	35	0.85338	32.9917	5.6892	4.73051	419.123	5.99508	107.911	6	3	2	129.5	84.5	186	6.98223
1946	1	52	1	23.6996	85	3932	1	23	13	69.3	171	0	16	1.8102	69.9823	5.19786	0.63224	56.0165	5.16243	92.9237	5.7	2	3	130	86.5	110	6.46639
1948	1	61	0	25.2259	84	1742	0	20	13	70.1	166.7	0	14	1.02406	39.59	4.3962	2.96927	263.077	5.71753	102.916	5.5	1	2	118	72	0	6.76036
1949	1	50	0	18.7046	76.5	3261	0	15	15	55.4	172.1	0	14	1.18697	45.8884	5.0427	0.82417	73.0215	4.88488	87.9278	4.8	3	3	107	67.5	154	5.77581
1951	1	64	0	20.5554	78.2	364	0	17	23	58.5	168.7	1	36	1.40678	54.3863	5.92194	0.76772	68.02	5.38447	96.9205	5.5	2	1	105.5	70.5	84	6.1986
1952	0	35	0	19.8684	73.5	3396	0	19	16	48.6	156.4	0	12	1.23869	47.8879	4.60308	0.31612	28.0082	4.32978	77.936	5	1	1	88	59.5	9.1	5.57404
1953	1	44	0	28.79	96	4370	0	15	12	90.4	177.2	0	18	0.742182	28.6928	4.47378	0.9032	80.0235	5.551	99.918	4.8	2	3	121.5	76	108	6.92848
1960	1	54	0	22.361	75.3	4549	0	21	18	54	155.4	0	11	1.42747	55.1861	4.83582	0.75643	67.0197	5.88406	105.913	5	1	1	103.5	64.5	1	6.37294
1961	0	41	0	18.5449	63.5	1967	0	13	12	50	164.2	0	9	1.60849	62.1843	4.80996	0.7903	70.0206	4.4408	79.9344	4.7	1	1	100	57.5	0	4.25326
1962	1	42	0	21.8188	78	4443	0	21	19	65	172.6	1	40	1.23352	47.688	5.06856	2.1451	190.056	4.94039	88.927	4.5	3	1	112	70.5	154	5.85673
1963	1	60	0	17.821	65.5	2176	0	14	16	48.4	164.8	0	14	1.2749	49.2876	4.44792	0.94836	84.0247	5.21794	93.9229	5.1	2	3	105	64	126	5.04817
1964	1	47	1	23.4626	84.2	1053	0	29	21	65.2	166.7	0	38	1.00337	38.7902	6.5943	2.04349	181.053	5.38447	96.9205	4.8	2	2	137	89	126	6.5696
1966	1	33	0	20.6042	74	4396	0	21	21	58.5	168.5	0	14	1.78175	68.8826	4.49964	0.42902	38.0112	4.94039	88.927	5	3	3	126	78	198	5.43988
1967	1	45	0	23.2341	74.7	1744	0	23	18	60.3	161.1	0	15	1.15336	44.5887	5.89608	1.4677	130.038	5.49549	98.9188	5.1	1	1	126	70.5	0	6.07541
1968	0	53	0	21.0164	66.4	1754	0	13	13	52.2	157.6	0	10	1.76882	68.3827	5.53404	0.46289	41.0121	4.94039	88.927	5	1	1	141	84	12	5.12385
1969	0	59	0	22.0956	72	2255	0	21	17	46.2	144.6	0	16	1.04216	40.2898	7.42182	1.79511	159.047	4.71835	84.9303	5.4	1	1	105	73	0	6.28001
1970	0	58	0	18.3895	69	750	0	8	8	48.5	162.4	0	11	1.51022	58.3853	4.86168	0.91449	81.0238	5.05141	90.9254	5.5	1	1	113.5	71.5	0	5.21614
1974	1	47	0	21.9916	76	1846	0	22	14	60.6	166	1	34	1.293	49.9874	5.37888	0.57579	51.015	4.77386	85.9295	5.2	1	1	112	70.5	0	5.9653
1980	1	46	0	27.9742	93.5	4024	0	49	36	76.9	165.8	0	32	0.858552	33.1916	6.51672	2.69831	239.07	5.551	99.918	5.1	2	3	112.5	74	105	7.09472
1981	0	44	0	21.044	74.2	3653	0	13	14	56.6	164	0	6	1.94726	75.281	4.2669	0.21451	19.0056	4.94039	88.927	5	1	2	95	63	0	5.4747
1982	0	49	0	22.5628	83.3	1068	0	13	14	64.9	169.6	0	9	1.16111	44.8887	4.0083	0.89191	79.0232	6.05059	108.911	4.8	1	1	129	81.5	0	6.09313
1983	1	47	0	23.7782	83	3659	0	31	12	68.8	170.1	0	21	0.73701	28.4928	5.92194	2.47251	219.064	4.66284	83.9311	4.7	1	3	114.5	73.5	0	6.45297
1985	1	65	0	19.2084	74.3	1974	0	21	24	59.5	176	0	17	1.29559	50.0874	6.18054	1.33222	118.035	5.16243	92.9237	4.8	2	2	137	86	84	5.59504
1986	0	64	0	18.2408	60	1974	0	10	15	42.7	153	0	8	1.6628	64.2838	5.71506	1.20803	107.031	5.49549	98.9188	5.2	1	1	99	68	0	4.64721
1987	0	34	0	18.4865	70	1070	0	12	16	49.6	163.8	0	12	1.75848	67.9828	4.80996	0.3387	30.0088	5.05141	90.9254	5.2	1	1	113.5	66.5	1	4.91609
1990	0	49	0	22.1765	76.5	4063	0	28	19	58.2	162	0	14	1.04474	40.3898	5.45646	1.41125	125.037	5.21794	93.9229	5.6	1	1	158	103	0	5.89742
1991	0	48	0	19.5918	64.1	3936	0	14	17	48.6	157.5	1	7	1.59298	61.5845	4.5255	0.59837	53.0156	4.9959	89.9262	4.7	1	1	96.5	63.5	1	4.79158
1994	0	40	0	23.8827	73.3	1547	0	28	13	64	163.7	0	12	1.98605	76.7806	5.35302	0.4516	40.0118	5.32896	95.9213	5.8	1	1	114.5	73	12	5.40945
1996	1	43	1	20.9921	77.2	3599	0	9	12	62.9	173.1	0	9	1.00854	38.9902	5.48232	1.2419	110.032	4.77386	85.9295	4.9	2	3	96.5	59.5	70	5.77586
1998	1	50	0	23.6394	90.3	4477	0	19	17	71.9	174.4	0	25	1.01888	39.3901	5.01684	1.14029	101.03	5.21794	93.9229	4.8	2	3	102	67.5	126	6.69669
1999	0	47	0	20.5896	76	505	0	20	19	60.7	171.7	1	9	1.33955	51.7869	4.75824	0.5645	50.0147	4.9959	89.9262	5.1	1	2	112.5	70	1	5.41122
2000	0	66	0	23.2441	70.2	433	0	26	27	47.2	142.5	0	29	1.5697	60.6847	5.58576	0.62095	55.0162	4.71835	84.9303	4.6	1	1	110	70	19.8	6.24634
2001	1	43	1	23.7551	90.3	4452	0	23	22	78.6	181.9	0	30	0.946476	36.5908	3.72384	1.3548	120.035	5.10692	91.9246	4.9	3	3	111	68.5	147.5	6.43294
2003	0	45	0	23.5019	67.8	4423	0	17	12	54.8	152.7	0	12	1.59298	61.5845	4.86168	0.68869	61.0179	4.66284	83.9311	4.9	1	3	104.5	67	66	5.43891
2004	1	53	0	16.5301	60	4381	0	12	11	47.1	168.8	0	6	1.43782	55.586	5.66334	1.09513	97.0285	5.60651	100.917	5.5	1	3	95	64.5	0	3.90418
2005	1	48	0	23.2682	80.3	426	0	16	13	67.8	170.7	0	15	0.819762	31.692	5.63748	0.5645	50.0147	5.05141	90.9254	5.2	2	3	131.5	84	120	6.20931
2006	1	51	1	29.377	94	419	0	18	13	85.6	170.7	1	18	0.80166	30.9922	5.0427	3.01443	267.078	5.93957	106.912	5.4	2	1	165	108.5	110	7.11947
2007	1	43	1	26.9695	97.2	737	1	49	26	76.3	168.2	1	39	0.907686	35.0911	5.89608	2.5967	230.068	5.88406	105.913	5.4	1	3	112	71	0	7.10414
2008	0	48	0	22.6824	73.5	4365	0	8	17	55.2	156	0	6	1.08095	41.7894	4.68066	1.74995	155.046	5.05141	90.9254	5.5	1	1	94	56	0	5.88364
2010	1	36	0	24.3764	88.5	4388	0	29	26	68.8	168	0	38	1.4223	54.9861	5.40474	1.03868	92.027	5.21794	93.9229	5	1	3	114	72	1	6.54638
2011	0	46	0	25.652	79	906	0	13	24	64.2	158.2	0	15	0.87924	33.9914	4.42206	2.66444	236.069	5.10692	91.9246	5.6	1	1	136.5	94	36	6.25108
2012	0	42	0	20.1739	72	2927	0	9	14	49.6	156.8	0	9	1.68607	65.1835	7.00806	0.69998	62.0182	4.94039	88.927	5.2	1	2	94.5	62	0	5.5458
2013	0	38	0	17.3337	58.5	4412	0	8	12	42.4	156.4	0	8	1.75848	67.9828	4.5255	0.50805	45.0132	5.27345	94.9221	4.9	2	3	91	54.5	84	3.87742
2014	0	46	0	25.7471	80.3	1856	0	14	12	61.3	154.3	0	7	1.35765	52.4867	5.37888	1.16287	103.03	5.49549	98.9188	5.6	1	1	103.5	62	0	6.35684
2015	0	48	0	22.5805	73.5	4384	0	18	11	59.7	162.6	0	10	1.43782	55.586	4.75824	0.54192	48.0141	4.82937	86.9287	4.9	2	1	113	72.5	70.5	5.58147
2016	0	47	0	19.0992	64.3	4398	0	12	16	49.2	160.5	1	10	1.77658	68.6827	4.47378	1.10642	98.0288	4.60733	82.9319	4.9	2	3	102.5	61.5	126	4.64317
2017	1	54	1	21.8346	78	1808	0	27	30	65.5	173.2	1	15	1.10939	42.8892	6.38742	1.4677	130.038	5.66202	101.916	5.1	1	2	112	75	2.8	5.98953
2018	1	52	1	21.9809	84	714	0	24	19	64.5	171.3	0	18	0.98268	37.9904	5.24958	3.63538	322.095	5.43998	97.9196	5.2	1	1	142	90.5	0	6.48678
2019	0	52	0	21.4219	69	1001	0	17	13	52.4	156.4	0	20	1.1818	45.6885	4.06002	0.69998	62.0182	4.71835	84.9303	4.6	1	1	94.5	61.5	1	5.47765
2020	1	39	0	20.0407	76.5	1820	0	17	21	56.9	168.5	0	16	1.54643	59.7849	5.01684	0.47418	42.0123	5.38447	96.9205	5.6	1	3	105.5	66.5	8.16667	5.75703
2021	1	50	1	21.7389	75.8	2892	0	23	21	56	160.5	0	16	1.41454	54.6862	6.25812	1.32093	117.034	5.10692	91.9246	5.1	1	1	135.5	78	60	6.18668
2023	1	47	1	22.857	88.5	4385	1	23	24	70.4	175.5	0	17	1.22059	47.1881	4.96512	0.82417	73.0215	5.60651	100.917	5.7	1	2	97.5	61	12	6.50653
2024	1	42	0	23.2026	79.3	4359	0	18	15	64.4	166.6	0	13	1.22318	47.2881	4.68066	1.0161	90.0265	4.9959	89.9262	4.8	1	1	122	82.5	60	6.15859
2025	0	40	0	16.9537	58	4355	0	16	13	41.1	155.7	0	6	2.11276	81.6794	4.42206	0.59837	53.0156	4.94039	88.927	5.6	1	1	97.5	65	0	3.84802
2031	1	45	0	16.6431	68.2	2923	0	10	22	52.2	177.1	0	14	1.17146	45.2886	6.0771	1.14029	101.03	4.71835	84.9303	5.4	1	3	107.5	73	0	4.59082
2032	0	42	0	18.929	67	4024	0	9	10	49.8	162.2	1	8	1.74814	67.5829	4.2669	0.31612	28.0082	5.49549	98.9188	4.9	1	1	124	65.5	0	4.80553
2035	1	45	0	22.6858	74	1833	0	12	16	60.2	162.9	0	19	1.61108	62.2843	4.55136	0.72256	64.0188	5.93957	106.912	5.1	1	3	121.5	85	2.8	5.89897
2036	1	45	0	21.4833	69.5	2912	0	18	23	57.5	163.6	1	10	1.70676	65.9833	5.8185	0.71127	63.0185	5.27345	94.9221	5.2	1	2	126	73.5	0	5.42575
2038	1	60	0	23.3207	83.5	1115	0	31	17	62.8	164.1	0	14	1.36024	52.5867	6.93048	0.49676	44.0129	5.71753	102.916	5	2	3	121.5	78.5	105	6.6821
2040	1	43	1	26.3569	84	3695	0	31	20	76.8	170.7	0	24	0.928374	35.8909	3.64626	1.129	100.029	5.38447	96.9205	5.554	1	2	120.5	74.5	18	6.43689
2042	1	52	0	21.4368	81.5	2972	0	14	14	60	167.3	0	28	1.40678	54.3863	4.29276	0.57579	51.015	4.9959	89.9262	4.8	2	3	107	68	84	6.34965
2045	1	42	0	21.6009	77.2	2901	0	15	15	62.5	170.1	0	23	1.60073	61.8844	4.83582	0.73385	65.0191	4.77386	85.9295	4.9	3	3	115.5	75.5	154	5.82349
2047	1	41	0	22.1883	80	3717	0	26	18	67.1	173.9	0	13	1.07319	41.4895	5.61162	1.84027	163.048	5.27345	94.9221	5.1	1	3	105.5	63.5	0	5.96827
2048	1	45	0	25.8519	90	2923	0	15	17	74.8	170.1	0	26	0.94389	36.4908	4.1376	1.21932	108.032	5.10692	91.9246	5.2	1	3	132	86.5	0	6.77169
2049	0	43	0	18.4249	56.9	4403	0	9	9	45.3	156.8	0	8	1.90071	73.4814	5.01684	0.49676	44.0129	5.05141	90.9254	5.1	2	1	90.5	56	126	3.6689
2055	1	44	0	23.5704	82	3290	0	23	15	79.8	184	0	17	1.14043	44.0889	4.86168	0.46289	41.0121	5.38447	96.9205	4.8	3	2	127	80	154	5.80498
2056	0	43	0	20.2721	68.7	2929	0	8	12	46.1	150.8	0	11	1.31369	50.7872	4.3962	0.89191	79.0232	5.10692	91.9246	5.2	1	1	87	48.5	0	5.54296
2057	1	45	1	30.4507	93	2929	0	54	29	90.4	172.3	1	37	0.980094	37.8904	4.62894	2.66444	236.069	5.77304	103.915	5.1	1	3	137.5	86	68.25	6.95599
2058	1	57	0	26.7778	87	1420	0	14	12	80.7	173.6	0	14	1.07836	41.6895	5.79264	0.64353	57.0168	5.43998	97.9196	5.4	1	3	108	70.5	1	6.66761
2062	1	46	0	22.9836	77.2	1827	0	16	17	67.6	171.5	0	23	0.861138	33.2916	4.9134	1.17416	104.031	5.88406	105.913	5.7	1	3	122	77.5	0	5.93854
2063	1	46	0	22.5316	76	724	1	23	20	65.5	170.5	0	18	0.819762	31.692	5.6892	2.5967	230.068	5.60651	100.917	6.3	1	3	102.5	64.5	24	5.89782
2064	1	45	1	23.4512	83.5	2926	0	10	13	64.7	166.1	1	28	0.99561	38.4903	5.3013	2.0322	180.053	5.27345	94.9221	5.2	1	1	116	78	53	6.52185
2066	1	44	1	28.9673	94.2	3374	0	30	21	85.1	171.4	0	20	1.17404	45.3885	5.12028	0.75643	67.0197	5.43998	97.9196	5	2	2	121	79.5	84	6.91583
2067	1	43	0	22.0821	77.8	4401	0	22	17	65.1	171.7	1	15	1.37058	52.9866	5.19786	0.57579	51.015	5.551	99.918	4.9	2	1	116.5	81	90	5.85448
2068	1	50	1	29.7967	96.2	2953	0	27	23	83.1	167	0	51	1.06802	41.2896	5.63748	0.98223	87.0256	5.05141	90.9254	5	1	1	132	87.5	1	7.16991
2069	1	50	0	24.0033	85.5	378	0	17	21	75.2	177	0	16	0.734424	28.3928	3.51696	1.49028	132.039	4.71835	84.9303	5.5	1	3	102	62.5	0	6.42384
2070	0	46	0	20.3691	63	4460	0	15	23	49	155.1	0	9	1.99122	76.9806	4.55136	0.36128	32.0094	5.05141	90.9254	4.8	1	1	111.5	72.5	0	4.74067
2073	1	40	0	21.666	75.5	4029	0	26	17	58.7	164.6	0	24	1.06285	41.0896	3.38766	0.77901	69.0203	4.49631	80.9336	4.8	1	3	98.5	65.5	12	5.89732
2074	1	45	1	24.3457	81.5	2944	0	39	21	74.9	175.4	0	25	0.687876	26.5933	4.06002	4.04182	358.105	5.38447	96.9205	5.2	1	1	126.5	80	1	6.21398
2079	1	40	0	20.7065	73	1790	0	22	19	59	168.8	1	17	1.75848	67.9828	4.88754	0.75643	67.0197	5.21794	93.9229	4.8	2	2	121.5	70.5	126	5.46472
2080	1	42	1	23.4509	84.7	4382	0	28	20	71	174	0	24	1.59556	61.6844	6.90462	1.2419	110.032	5.71753	102.916	5	3	1	130	82.5	191.9	6.2636
2082	0	55	0	23.9766	77	3458	0	18	20	59.1	157	0	10	2.06104	79.6799	5.74092	0.32741	29.0085	5.10692	91.9246	4.942	1	1	108.5	68.5	0	6.09968
2083	0	55	0	23.1233	71	3711	0	11	14	54.2	153.1	0	10	1.96536	75.9808	6.36156	0.75643	67.0197	4.88488	87.9278	5.146	1	1	118.5	71.5	1	5.80099
2087	0	46	0	21.9801	65	2492	0	15	21	57.4	161.6	0	10	2.01449	77.8803	5.71506	0.40644	36.0106	5.16243	92.9237	4.9	1	1	100.5	65	1	4.69077
2088	0	46	0	20.5778	68	2845	0	12	14	46.3	150	0	12	1.39385	53.8864	4.29276	0.63224	56.0165	4.60733	82.9319	5.4	1	1	119.5	80.5	0	5.54187
2089	1	44	0	15.277	66	3956	0	21	21	47	175.4	0	16	1.22576	47.388	4.08588	0.42902	38.0112	4.32978	77.936	4.9	1	1	101	71.5	2.8	4.31667
2090	1	42	0	21.11	74	3992	0	21	25	61.8	171.1	1	65	1.76882	68.3827	5.22372	0.7903	70.0206	5.10692	91.9246	5.4	1	1	104	71	0	5.50042
2091	1	44	0	18.5079	65	3919	0	13	13	57.2	175.8	1	9	1.50764	58.2853	4.1376	0.44031	39.0115	4.88488	87.9278	4.7	1	1	103	68	0	4.20182
2092	1	43	0	22.4523	84.5	1533	0	29	18	70.5	177.2	0	17	1.01113	39.0901	3.6204	0.75643	67.0197	5.21794	93.9229	5.2	1	3	115	71.5	1	6.1854
2095	1	42	0	24.7987	76	3964	0	25	28	62.3	158.5	0	49	1.37317	53.0866	5.3013	0.54192	48.0141	5.66202	101.916	5.2	1	1	125.5	83.5	1	6.20758
2096	1	44	0	19.9423	74	2146	0	11	14	60.1	173.6	0	16	1.09646	42.3893	4.68066	0.38386	34.01	5.43998	97.9196	5.4	1	3	110.5	72	4.2	5.44393
2098	0	42	0	21.381	72	4009	0	16	16	52.3	156.4	0	11	1.48695	57.4855	4.73238	0.4516	40.0118	4.77386	85.9295	5.1	1	1	111.5	69	0	5.58454
2099	1	51	0	23.1344	85	4391	0	43	35	68.6	172.2	0	54	1.52057	58.7852	7.70628	1.20803	107.031	5.49549	98.9188	5.1	3	3	118.5	70	154	6.44454
2102	0	53	0	24.8207	85.5	834	0	21	22	63.7	160.2	0	14	1.06026	40.9897	5.37888	0.74514	66.0194	5.10692	91.9246	5.7	1	1	132.5	85	0	6.53927
2103	0	37	0	22.9103	65.3	3288	0	21	14	54.9	154.8	0	10	1.89812	73.3815	3.879	0.31612	28.0082	4.4408	79.9344	4.8	1	1	104.5	62	1	4.93404
2104	1	50	0	16.8916	65.5	3818	0	15	16	53.7	178.3	0	13	2.26534	87.5779	5.12028	0.72256	64.0188	5.05141	90.9254	5	1	1	100.5	67.5	66	4.16331
2105	1	39	0	24.3936	81.8	4403	0	46	21	67.3	166.1	0	25	1.38868	53.6864	6.43914	1.63705	145.043	5.82855	104.914	5.6	1	1	121.5	79.5	66	6.31585
2106	1	36	0	19.5401	71.3	4447	0	16	11	59.5	174.5	0	10	1.3861	53.5865	3.33594	0.44031	39.0115	4.94039	88.927	4.4	2	3	94	56.5	132	4.97712
2107	1	37	1	24.6121	83.5	3624	0	34	25	71.8	170.8	0	23	0.874068	33.7915	6.10296	1.72737	153.045	5.43998	97.9196	5.044	1	1	119	79	36	6.30534
2109	1	60	0	24.2403	79	4067	0	19	16	61.9	159.8	1	11	1.09905	42.4893	4.49964	0.57579	51.015	5.27345	94.9221	5	1	2	98	69	54	6.58441
2110	0	34	0	16.6611	54	1840	0	18	22	38.9	152.8	1	12	1.36282	52.6867	4.88754	0.54192	48.0141	4.71835	84.9303	5	1	1	83	53.5	0	3.2495
2112	0	41	0	18.3608	60	4352	0	10	14	45.2	156.9	1	11	1.17922	45.5885	4.06002	0.55321	49.0144	4.55182	81.9328	5.6	1	1	99.5	61	1	4.17218
2114	1	34	0	26.2522	89.1	3290	0	21	18	86.1	181.1	0	15	1.04992	40.5898	4.83582	1.10642	98.0288	5.43998	97.9196	4.5	2	1	135.5	85.5	126	6.27922
2116	0	47	0	18.9214	62.4	2589	0	15	10	45.4	154.9	0	8	1.29559	50.0874	4.96512	0.7903	70.0206	5.21794	93.9229	5.2	1	1	118.5	75.5	0	4.71022
2119	1	34	0	20.7732	76.4	4375	0	23	20	58.7	168.1	0	13	1.36024	52.5867	4.1376	0.55321	49.0144	4.9959	89.9262	4.9	1	1	121.5	74.5	0	5.70462
2121	0	49	0	26.5167	91.2	4142	0	12	15	66.7	158.6	0	9	1.53867	59.485	5.24958	0.60966	54.0159	5.21794	93.9229	4.5	1	1	141.5	89	0	6.73072
2122	1	37	0	19.2877	72.5	4044	0	5	14	60.7	177.4	1	13	0.99561	38.4903	5.40474	0.95965	85.025	5.32896	95.9213	5	1	1	106	72	66	5.03833
2123	1	35	1	26.5894	88.1	4377	0	81	31	74.6	167.5	0	71	1.02406	39.59	6.77532	1.96446	174.051	5.49549	98.9188	5.2	1	1	134	84.5	1	6.62067
2125	0	60	0	20.0089	65	358	0	13	16	46.9	153.1	1	8	2.64289	102.174	6.67188	0.53063	47.0138	4.94039	88.927	5.1	1	1	104	68	1	5.20645
2127	1	44	1	29.5584	96.3	1086	1	95	56	89.8	174.3	0	39	1.11198	42.9891	6.62016	1.47899	131.039	5.71753	102.916	5.4	1	1	118.5	75.5	5.13333	6.97092
2128	0	44	0	21.6987	62	4384	0	12	13	54.1	157.9	0	8	1.83606	70.9821	5.32716	0.58708	52.0153	4.71835	84.9303	4.8	1	1	94.5	54.5	0	4.46815
2130	1	34	0	23.532	82.2	4087	0	25	15	71	173.7	0	14	0.874068	33.7915	5.74092	1.32093	117.034	5.77304	103.915	5.6	1	3	117.5	70.5	0	6.06019
2131	1	34	0	22.1055	81	4378	0	17	13	72.5	181.1	0	13	0.974922	37.6905	5.4306	1.67092	148.044	5.49549	98.9188	4.7	1	3	106.5	68	36	5.69408
2132	1	57	1	25.0222	82.5	4409	0	37	21	66.4	162.9	0	16	1.28266	49.5875	5.89608	2.33703	207.061	5.10692	91.9246	4.6	1	1	141	95	0	6.69901
2134	1	50	0	23.8703	80	720	1	28	21	62.8	162.2	0	23	0.990438	38.2903	5.76678	3.09346	274.081	5.32896	95.9213	5.6	1	3	114	70	0	6.51985
2135	0	49	0	21.3684	66	4493	0	15	10	48.4	150.5	0	19	1.74814	67.5829	5.32716	0.50805	45.0132	5.32896	95.9213	4.7	1	1	135	84	0	5.367
2136	0	35	0	19.7817	62.5	3662	0	23	17	55.5	167.5	1	11	2.29378	88.6776	3.90486	0.39515	35.0103	4.9959	89.9262	4.6	1	1	105	63	1	3.82345
2137	0	34	0	17.2618	57.5	3652	0	13	15	44.8	161.1	0	8	1.46109	56.4857	4.60308	0.5645	50.0147	4.21876	75.9377	5.4	1	1	95	51.5	0	3.35386
2138	0	36	0	18.0874	61.5	2186	0	10	9	44.3	156.5	0	7	1.26455	48.8877	4.49964	0.76772	68.02	4.60733	82.9319	5.4	1	1	100	62	0	4.32724
2140	1	35	0	22.4883	84.5	4026	0	20	14	74	181.4	0	15	1.21025	46.7882	5.79264	1.18545	105.031	5.32896	95.9213	5.4	2	3	112.5	73	90	5.92652
2142	1	57	0	20.6291	77	1478	0	8	6	61.1	172.1	0	21	1.26714	48.9876	4.49964	1.44512	128.038	5.66202	101.916	5.5	3	3	124.5	81	154	5.94406
2143	0	42	0	22.2839	76.5	4370	0	17	16	55.7	158.1	1	9	1.35765	52.4867	5.6892	1.08384	96.0282	5.21794	93.9229	5.5	1	1	101.5	61.5	0	5.90227
2145	0	50	0	20.9681	68.3	4345	0	17	16	48.7	152.4	0	8	1.71969	66.4832	6.64602	0.51934	46.0135	5.27345	94.9221	5.1	1	1	107	68.5	2.8	5.51287
2146	0	35	0	22.9731	75	3989	0	14	18	63	165.6	0	30	1.33955	51.7869	4.49964	0.37257	33.0097	4.77386	85.9295	4.5	1	1	91	52.5	12	5.41339
2148	1	47	1	17.6789	70.2	4399	0	22	15	54.7	175.9	0	59	2.18	84.2787	6.18054	1.04997	93.0273	5.77304	103.915	5.2	2	2	123	75	110	4.89717
2149	0	46	1	22.051	69.2	1409	0	14	16	58.3	162.6	0	10	1.27748	49.3875	4.93926	0.99352	88.0259	4.71835	84.9303	5.5	1	1	106	65.5	0	5.17118
2150	1	40	0	23.9691	85.1	4386	0	13	10	76.2	178.3	0	12	1.0163	39.2901	4.96512	1.04997	93.0273	5.05141	90.9254	5.1	1	3	104	65	10.2667	6.17965
2151	0	42	0	23.4061	74	4386	0	11	16	57.4	156.6	0	13	1.22576	47.388	5.84436	1.14029	101.03	4.55182	81.9328	4.6	1	1	101	61	17.5	5.80225
2152	1	50	1	23.8347	85	4379	0	19	16	71.5	173.2	0	15	1.74555	67.483	5.97366	0.75643	67.0197	5.05141	90.9254	4.9	1	2	131.5	93.5	60	6.38885
2153	0	46	0	19.4407	56.5	4379	0	11	15	43.8	150.1	0	15	1.49988	57.9854	6.30984	1.00481	89.0262	4.32978	77.936	5.1	1	1	82	47	0	4.10403
2155	1	42	1	30.0194	92.2	3273	0	35	28	88.5	171.7	0	14	1.02147	39.49	4.96512	1.25319	111.033	4.77386	85.9295	5.8	1	3	120.5	76	0	6.84491
2156	1	34	0	17.8735	65.5	2195	0	16	21	53	172.2	0	18	1.12491	43.489	4.75824	1.98704	176.052	5.16243	92.9237	5.4	2	3	111	73	126	4.36027
2157	0	34	0	19.7849	62.7	2329	0	11	12	46.8	153.8	0	7	1.56194	60.3848	4.21518	0.64353	57.0168	5.10692	91.9246	5.1	1	1	105	64	0	4.60729
2158	1	52	1	23.4737	80.4	4382	0	21	22	68.8	171.2	0	15	1.26197	48.7877	5.40474	0.41773	37.0109	5.551	99.918	5	3	3	132.5	86	154	6.20392
2159	0	41	0	20.609	65	2169	0	18	12	46	149.4	0	13	1.74038	67.283	6.54258	0.55321	49.0144	5.21794	93.9229	5	1	1	96.5	59.5	18	5.19558
2160	1	67	0	22.2795	82.8	2588	0	20	27	65.3	171.2	1	14	1.54384	59.6849	4.47378	0.37257	33.0097	4.94039	88.927	5.2	1	2	118.5	79	22	6.46309
2161	0	40	0	20.2551	64	1739	0	12	13	48.6	154.9	0	7	2.23948	86.5781	5.58576	0.82417	73.0215	5.05141	90.9254	4.8	1	1	110.5	75.5	0	4.78947
2165	1	54	0	20.4537	71	748	0	13	16	52.1	159.6	0	14	1.49212	57.6854	5.79264	0.47418	42.0123	3.77468	67.9442	5.2	1	3	103.5	63.5	0	5.81543
2166	0	35	0	18.9928	66.5	1830	0	11	17	48.5	159.8	0	11	1.60332	61.9844	6.30984	0.51934	46.0135	5.16243	92.9237	5.6	1	1	102	65	0	4.76291
2167	0	35	0	21.7654	81	362	0	10	11	59.4	165.2	0	12	1.73262	66.9831	5.37888	0.84675	75.022	5.60651	100.917	5.2	1	3	123.5	78	36	5.82671
2168	0	35	0	18.9748	74	1490	0	8	15	50.6	163.3	0	8	1.86192	71.9818	3.98244	0.28225	25.0073	4.71835	84.9303	4.9	1	1	114	68.5	1	5.31629
2169	0	51	0	17.389	56.7	2391	0	25	21	43.3	157.8	1	10	1.92916	74.5812	4.7841	1.03868	92.027	5.10692	91.9246	4.7	1	1	103	65	60	3.66253
2170	1	41	0	22.4237	81.8	3921	0	19	16	64.5	169.6	1	18	1.66021	64.1838	6.41328	1.09513	97.0285	5.27345	94.9221	4.942	1	3	103.5	71	54	6.17418
2172	1	48	0	21.4829	73.3	3618	0	15	18	58.7	165.3	0	36	2.14638	82.9791	7.31838	1.18545	105.031	5.27345	94.9221	5.4	1	1	108	72	60	5.74504
2173	1	48	0	25.8409	88.5	4343	0	21	15	79.5	175.4	0	9	0.812004	31.3921	4.3962	1.56931	139.041	5.77304	103.915	5.4	1	2	114	76	54	6.64218
2176	1	51	0	19.0238	72	2912	0	16	19	57.2	173.4	0	22	1.29559	50.0874	6.74946	0.77901	69.0203	4.94039	88.927	5.2	1	3	106.5	66	1	5.31207
2180	0	37	0	17.3373	61.2	4375	0	12	13	45.5	162	0	13	2.11535	81.7794	5.71506	0.77901	69.0203	5.21794	93.9229	4.9	1	1	99.5	59.5	0	3.94571
2181	1	48	1	23.1075	86.5	3662	0	45	21	68.6	172.3	0	47	1.15853	44.7887	4.2669	0.83546	74.0218	5.60651	100.917	5	1	2	101.5	66	60	6.50889
2183	1	41	0	19.3183	72	282	0	12	19	62.8	180.3	0	8	1.6809	64.9836	4.68066	0.31612	28.0082	5.551	99.918	5	1	2	105.5	64.5	0	4.85403
2187	1	41	0	19.3872	65.6	4516	0	14	16	55.7	169.5	1	9	1.4223	54.9861	3.98244	0.47418	42.0123	4.9959	89.9262	4.9	1	2	107.5	66	18	4.60243
2189	1	49	1	24.1144	88.2	364	0	38	19	64.7	163.8	0	19	1.02923	39.79	5.172	1.50157	133.039	5.60651	100.917	5.5	1	1	104	67	0	6.85852
2190	1	59	0	21.5848	80.4	629	0	26	22	54.5	158.9	0	19	1.63435	63.184	5.8185	0.88062	78.0229	5.43998	97.9196	5.5	2	2	134	82	110	6.60576
2193	1	42	0	19.2892	66.5	4025	1	11	12	56.8	171.6	1	13	1.60073	61.8844	5.99952	0.51934	46.0135	5.10692	91.9246	5.6	1	3	101.5	63	0	4.61861
2194	1	56	0	20.3485	75	1099	0	27	29	57.5	168.1	1	108	1.39127	53.7864	3.879	0.72256	64.0188	4.9959	89.9262	5.5	1	1	134	73.5	1	5.8812
2196	0	44	0	20.8201	62.3	2877	0	12	12	53.7	160.6	0	12	1.57229	60.7847	5.74092	0.65482	58.0171	5.05141	90.9254	5.4	1	1	98	59	0	4.36748
2197	1	64	0	20.5266	74.2	3646	0	16	17	63.8	176.3	1	15	1.64211	63.484	5.172	1.15158	102.03	5.43998	97.9196	5.2	1	2	114	65	1	5.5652
2198	1	63	0	23.0401	76	2598	0	16	12	59.5	160.7	0	25	1.21025	46.7882	6.25812	1.63705	145.043	5.551	99.918	5.2	2	2	148.5	86	126	6.38054
2201	1	42	0	23.0575	81.2	574	0	27	18	65	167.9	0	41	1.25421	48.4878	4.9134	0.93707	83.0244	4.9959	89.9262	4.7	1	2	105.5	71	1	6.23485
2205	0	55	0	25.0173	74.6	2401	0	9	16	59.1	153.7	0	8	1.78434	68.9826	6.36156	1.34351	119.035	5.43998	97.9196	4.8	1	1	124.5	76	1	6.10516
2206	0	47	0	21.1766	62.3	4452	0	13	10	51.8	156.4	0	9	1.74814	67.5829	3.98244	0.68869	61.0179	4.9959	89.9262	4.7	1	1	94.5	63.5	52.5	4.62834
2208	1	49	0	21.4025	82.5	4347	0	13	14	61.2	169.1	0	11	1.293	49.9874	5.172	0.59837	53.0156	5.05141	90.9254	5.5	1	3	115	70	1	6.3305
2210	0	46	0	22.3027	70	4389	0	6	6	56.1	158.6	0	8	2.14379	82.8791	5.172	0.91449	81.0238	4.9959	89.9262	5	1	1	103	62	12	5.37628
2211	1	45	0	17.4701	68	2208	0	19	19	54.3	176.3	0	24	1.79986	69.5824	5.19786	0.86933	77.0226	4.82937	86.9287	4.8	1	1	128.5	75.5	0	4.58113
2214	1	54	0	22.9023	85.3	3066	0	17	13	69.1	173.7	0	14	1.07319	41.4895	4.31862	0.86933	77.0226	5.05141	90.9254	5	3	3	119.5	74.5	175	6.47378
2217	0	55	0	23.6597	82.2	1609	0	13	16	57.8	156.3	1	10	1.49212	57.6854	7.29252	0.7903	70.0206	4.82937	86.9287	5.4	1	1	94	61.5	0	6.44559
2218	1	43	1	24.4913	83.5	4385	0	15	14	73.3	173	0	13	0.739596	28.5928	5.4306	1.53544	136.04	5.43998	97.9196	5.5	1	3	122.5	81	22	6.34589
2219	1	51	0	19.3554	74.1	4347	0	22	14	53.4	166.1	0	17	1.50505	58.1853	4.93926	0.68869	61.0179	4.9959	89.9262	4.7	1	2	113.5	72	60	5.7992
2220	0	52	0	26.0045	79	2537	0	15	13	53.4	143.3	0	12	1.23094	47.588	6.3357	1.78382	158.046	4.88488	87.9278	5.5	1	1	150	100	1	6.67132
2221	1	54	0	20.3683	70	1100	0	22	15	52.6	160.7	0	30	1.52574	58.9851	5.74092	0.81288	72.0212	5.71753	102.916	5.3	1	1	120.5	81	0	5.70388
2223	0	59	1	26.8	89	742	0	61	40	59.1	148.5	0	20	0.990438	38.2903	5.58576	1.6935	150.044	4.94039	88.927	5.8	1	1	133	84.5	0	7.03427
2224	0	51	0	19.0174	69	1429	0	10	12	50.9	163.6	0	10	1.92916	74.5812	6.25812	0.82417	73.0215	6.05059	108.911	5.8	1	1	107.5	67.5	0	5.08451
2226	1	45	1	26.3826	90	4378	0	27	23	85.1	179.6	0	22	1.10939	42.8892	6.3357	1.10642	98.0288	5.32896	95.9213	5.1	1	3	122.5	76	1	6.52771
2227	1	46	0	24.4464	83.2	4355	0	15	9	71.4	170.9	0	12	1.23869	47.8879	5.37888	1.63705	145.043	5.27345	94.9221	5	1	3	123	78.5	0	6.36594
2228	0	41	0	21.4792	68	4431	0	10	8	55.4	160.6	0	8	1.57229	60.7847	4.80996	0.38386	34.01	4.9959	89.9262	4.9	1	1	99	49.5	0	5.02367
2230	1	46	0	19.7589	73	4165	1	25	14	56.1	168.5	0	28	1.1637	44.9886	5.19786	1.11771	99.0291	5.93957	106.912	5.4	2	3	113	69	84	5.59409
2235	0	40	0	24.4025	69.6	4391	0	21	15	56.9	152.7	1	12	1.58522	61.2845	4.21518	0.34999	31.0091	4.66284	83.9311	4.7	1	1	103.5	58.5	0	5.53634
2237	1	55	0	25.355	85.8	2702	0	28	22	69.7	165.8	0	28	1.39644	53.9864	4.18932	0.72256	64.0188	5.66202	101.916	4.9	3	2	122.5	83.5	175	6.74011
2238	1	50	0	21.8049	76	1932	0	25	21	56.1	160.4	0	25	1.04733	40.4898	6.67188	0.68869	61.0179	5.27345	94.9221	5.2	3	2	119.5	78	206.5	6.22366
2242	0	45	0	20.0372	61	3613	0	10	17	48.7	155.9	0	12	2.17483	84.0788	5.97366	0.9032	80.0235	4.60733	82.9319	4.4	1	1	108.5	73.5	60	4.41646
2244	1	59	1	22.5339	83	735	1	26	21	66.2	171.4	1	21	1.45333	56.1858	4.44792	0.69998	62.0182	4.77386	85.9295	4.9	2	2	115	76	108	6.41121
2245	1	55	0	19.669	69.5	831	1	18	20	54.2	166	0	11	1.0706	41.3896	4.06002	0.84675	75.022	4.82937	86.9287	5.2	1	3	116.5	68.5	0	5.44948
2252	0	47	0	20.977	70	4417	0	14	13	53.5	159.7	1	8	1.36024	52.5867	6.74946	0.62095	55.0162	4.77386	85.9295	4.8	1	1	124.5	82	2.8	5.35187
2254	1	50	0	19.2304	63.5	3263	0	8	10	48.8	159.3	0	10	0.928374	35.8909	4.37034	0.75643	67.0197	5.551	99.918	5	1	1	103	66	1	5.0215
2255	1	56	0	23.6972	84.6	1470	0	21	20	65.3	166	0	18	1.21542	46.9881	3.90486	0.48547	43.0126	5.32896	95.9213	4.9	2	3	120.5	69	132	6.66164
2256	1	51	0	20.3486	70	2569	0	18	14	58.6	169.7	0	20	1.37058	52.9866	4.34448	0.51934	46.0135	5.32896	95.9213	5	2	2	97.5	63	84	5.27887
2258	1	50	1	25.5419	89.8	4547	0	19	12	81.2	178.3	0	14	1.1275	43.589	4.99098	1.27577	113.033	5.38447	96.9205	4.7	1	3	118.5	75.5	18	6.60165
2259	1	50	0	19.1788	75.5	4285	0	19	16	58.4	174.5	0	12	1.18439	45.7884	4.49964	0.89191	79.0232	5.43998	97.9196	5	1	3	135	81	0	5.61326
2261	0	55	0	26.513	81	695	0	15	11	73.5	166.5	0	14	0.936132	36.1909	6.43914	1.50157	133.039	5.27345	94.9221	5.5	1	1	127	79	0	6.21647
2262	0	46	0	22.1315	74	3518	0	18	20	51.2	152.1	0	6	1.45333	56.1858	4.03416	0.63224	56.0165	5.38447	96.9205	5.4	1	1	118	74.5	12	5.96586
2263	1	53	1	25.9795	96.3	3421	1	24	14	80.2	175.7	0	14	0.85338	32.9917	6.49086	1.88543	167.049	4.9959	89.9262	5.7	1	3	110	68	0	7.02944
2264	0	46	0	22.7951	74.2	3381	0	17	16	51.7	150.6	0	14	1.74296	67.383	4.42206	0.41773	37.0109	4.82937	86.9287	5	1	1	101	66	0	6.011
2265	1	52	1	25.5507	78.2	349	0	27	20	71.6	167.4	0	20	1.09646	42.3893	4.21518	1.2419	110.032	5.88406	105.913	5.5	1	2	118.5	74.5	0	6.24905
2266	1	64	0	23.1452	70.5	3270	0	17	19	59.4	160.2	1	12	1.8464	71.382	6.25812	0.40644	36.0106	5.10692	91.9246	5.4	1	2	109	57	1	5.88735
2268	1	45	0	23.9437	87.5	3850	0	29	17	71	172.2	0	28	0.907686	35.0911	7.03392	2.30316	204.06	5.16243	92.9237	5.5	1	3	124	78	0	6.59489
2269	0	44	0	19.841	65	3655	0	10	17	56.4	168.6	0	10	1.85158	71.5819	6.8529	0.65482	58.0171	4.88488	87.9278	5.5	1	1	93	57.5	1	4.28065
2271	1	45	0	25.9259	87.2	4411	0	15	18	71.7	166.3	0	37	1.56194	60.3848	5.22372	0.72256	64.0188	5.551	99.918	5.4	2	2	125.5	79.5	122.5	6.67195
2272	0	43	0	19.0726	67.9	3620	0	17	16	43.2	150.5	0	24	1.77141	68.4827	3.90486	0.97094	86.0253	5.21794	93.9229	5	2	1	114	70.5	87.5	5.43832
2273	1	43	0	25.5378	91.2	4389	0	29	21	75.2	171.6	1	30	1.04992	40.5898	5.5599	1.94188	172.051	5.66202	101.916	4.9	1	3	111.5	71	35	6.76315
2274	0	42	0	18.8935	63.6	4039	0	10	12	51.5	165.1	0	7	1.20508	46.5882	3.98244	0.58708	52.0153	4.60733	82.9319	5	1	1	81	50.5	1	4.26135
2275	1	42	0	23.2433	85.8	4311	0	20	13	76.4	181.3	0	17	1.11198	42.9891	4.21518	0.59837	53.0156	5.43998	97.9196	4.6	1	1	100.5	64	12	6.13241
2277	0	49	0	20.7101	80.5	3290	0	10	16	57	165.9	1	13	0.961992	37.1906	4.6548	1.11771	99.0291	4.66284	83.9311	4.9	2	3	110.5	69	73.5	6.01084
2278	1	47	0	21.0101	80	2569	0	26	21	69.9	182.4	0	16	1.14818	44.3888	4.88754	0.86933	77.0226	5.551	99.918	5.4	1	3	132	81	0	5.706
2280	0	44	0	17.3638	62.8	4392	0	13	19	42.8	157	0	18	1.72486	66.6832	6.87876	1.38867	123.036	5.49549	98.9188	5	1	1	142	94.5	0	4.57315
2281	1	40	1	29.1598	88.3	4409	0	42	25	77	162.5	0	36	1.19215	46.0884	6.43914	2.26929	201.059	5.82855	104.914	5.9	2	1	131.5	87	90	6.85661
2282	0	58	0	22.7597	69	4371	0	21	14	53	152.6	0	10	1.62142	62.6842	5.79264	0.76772	68.02	4.66284	83.9311	5.4	1	1	98.5	67	36	5.69174
2285	1	46	0	20.0959	73.4	392	0	14	16	58.9	171.2	0	13	1.32662	51.2871	5.37888	0.91449	81.0238	5.38447	96.9205	5.6	1	1	133.5	83	18	5.50733
2286	0	41	0	25.1625	80.6	4396	0	13	12	64.9	160.6	0	9	0.998196	38.5903	3.02562	0.4516	40.0118	5.27345	94.9221	5.5	1	1	115	69	1	6.13368
2287	1	46	0	26.0415	97.8	1464	0	40	28	84	179.6	0	31	1.24645	48.1878	5.66334	1.50157	133.039	5.551	99.918	5.9	2	2	131	78.5	90	6.87314
2288	1	53	0	23.6535	78	538	0	12	16	68.6	170.3	0	15	1.19473	46.1883	6.02538	0.6774	60.0176	4.66284	83.9311	4.6	2	2	123.5	77	110	6.07758
2290	0	48	0	19.5172	75.6	2507	0	10	12	53.2	165.1	0	8	1.60073	61.8844	5.4306	1.41125	125.037	5.05141	90.9254	4.9	1	1	111	71.5	1	5.61698
2291	0	56	0	19.0441	64.5	3948	0	9	9	45.4	154.4	0	13	1.31369	50.7872	4.93926	0.91449	81.0238	4.49631	80.9336	4.6	1	1	107	68	36	5.09182
2292	1	46	0	24.9477	87.5	4053	0	11	11	79.4	178.4	0	10	1.25421	48.4878	4.73238	0.2258	20.0059	5.16243	92.9237	4.9	1	2	99.5	61.5	1	6.37346
2294	0	56	0	21.5078	67.6	4389	0	13	11	49.3	151.4	0	8	2.16448	83.6789	7.47354	1.42254	126.037	5.60651	100.917	4.8	2	1	107.5	63.5	122.5	5.56795
2295	1	53	0	21.8695	78	2273	0	15	19	65	172.4	0	21	1.37058	52.9866	3.85314	0.37257	33.0097	4.82937	86.9287	5.4	2	1	122	82	132	5.95226
2296	1	55	1	18.4775	79	4259	0	13	12	56.2	174.4	0	12	1.26455	48.8877	5.12028	0.88062	78.0229	4.77386	85.9295	4.8	1	2	106.5	65.5	0	5.94033
2297	0	40	0	17.738	54.6	4390	0	9	12	43.5	156.6	0	8	2.37395	91.7768	5.19786	0.32741	29.0085	4.71835	84.9303	5.7	1	1	84.5	50.5	0	3.1754
2299	0	55	0	22.2114	76	1672	0	19	28	55.8	158.5	1	7	2.12052	81.9793	6.74946	0.76772	68.02	4.71835	84.9303	5.2	1	1	115.5	73	36	5.96165
2300	1	58	0	21.2039	74	370	0	11	11	58.5	166.1	0	11	1.42489	55.0861	4.83582	0.5645	50.0147	5.38447	96.9205	4.7	2	3	109	70	84	5.90588
2303	1	42	0	19.8373	80.6	4025	0	11	13	57.6	170.4	0	15	1.26455	48.8877	5.6892	1.0161	90.0265	5.66202	101.916	4.7	2	2	90	62	90	6.06588
2306	0	45	0	17.9966	62.1	4528	0	20	20	51.4	169	1	10	1.82054	70.3822	4.7841	0.28225	25.0073	4.9959	89.9262	5.2	1	1	99.5	65.5	0	3.80918
2307	0	47	0	22.1917	79.2	3657	0	20	16	58.6	162.5	1	29	1.66538	64.3837	6.43914	0.86933	77.0226	4.21876	75.9377	4.7	1	1	95	59	18	5.96991
2308	0	40	0	19.1858	71.4	4387	0	12	14	51.1	163.2	0	6	1.35765	52.4867	4.57722	0.94836	84.0247	5.05141	90.9254	5	1	1	91.5	59	12	5.22174
2309	0	41	0	21.1719	74.5	2205	0	12	18	54.2	160	0	9	1.51281	58.4852	6.25812	0.53063	47.0138	5.66202	101.916	4.9	1	1	115	66.5	1	5.64206
2310	1	56	1	23.8165	79.5	2641	0	17	18	66.9	167.6	0	14	0.863724	33.3916	4.03416	0.93707	83.0244	5.43998	97.9196	5.35	1	1	128	78	1	6.36435
2311	1	40	0	16.1295	65.6	4367	0	14	13	44.5	166.1	0	20	1.91364	73.9813	5.19786	0.6774	60.0176	4.77386	85.9295	4.8	1	3	97.5	62.5	66	4.68095
2312	1	55	0	22.578	78	1113	0	10	9	68.2	173.8	0	11	1.37058	52.9866	4.88754	0.39515	35.0103	5.32896	95.9213	5.1	1	3	111.5	68.5	18	5.94307
2314	0	58	0	20.8585	65	4406	0	8	17	48.7	152.8	0	7	1.65504	63.9838	5.71506	0.39515	35.0103	4.88488	87.9278	5.1	1	1	130	81	0	5.24696
2316	0	47	0	18.9148	67	4393	0	16	17	44.8	153.9	1	10	1.699	65.6834	5.37888	0.50805	45.0132	4.82937	86.9287	5.5	1	1	104	67	0	5.24817
2317	0	43	0	20.6267	67.8	4337	0	16	15	53.4	160.9	1	8	1.34472	51.9869	4.29276	0.39515	35.0103	4.71835	84.9303	5.4	1	1	93.5	54	0	5.01368
2318	0	40	0	17.8363	58.6	2225	0	22	22	38.7	147.3	0	25	1.75331	67.7829	5.12028	0.3387	30.0088	4.4408	79.9344	4.8	1	1	89.5	58	22	4.44836
2319	0	41	0	20.5299	68.8	4374	0	12	16	56.3	165.6	1	7	1.51022	58.3853	3.90486	0.38386	34.01	3.99672	71.941	5.1	1	1	101.5	66	1	4.85931
2322	1	54	0	26.0518	84	724	0	30	25	76	170.8	0	22	1.5516	59.9849	6.93048	0.84675	75.022	5.10692	91.9246	5.1	1	3	120	80.5	0	6.49536
2326	1	63	1	23.7858	83	1084	0	25	26	64.6	164.8	1	45	1.44816	55.9859	6.25812	1.09513	97.0285	5.66202	101.916	5.4	1	2	151	92	66	6.67988
2329	1	63	1	26.6688	93.3	1458	0	60	42	69.3	161.2	1	78	1.13525	43.8889	5.79264	1.5806	140.041	5.27345	94.9221	5.1	2	1	132	85.5	126	7.27856
2330	1	49	0	22.1415	79.2	4370	0	24	18	58.9	163.1	0	27	1.4585	56.3858	5.89608	0.59837	53.0156	5.551	99.918	4.8	1	1	147	93	12	6.31337
2331	1	57	0	18.4817	63.5	2612	0	19	15	46.9	159.3	1	13	1.84899	71.482	5.48232	0.48547	43.0126	5.43998	97.9196	5.5	1	1	107	68.5	0	5.01543
2332	0	51	1	29.9241	96.9	1456	0	19	18	71.8	154.9	0	16	1.31886	50.9871	6.465	1.06126	94.0276	5.10692	91.9246	5.7	1	1	129	72.5	0	7.05059
2335	0	47	0	20.5989	67	3278	0	7	10	58	167.8	0	5	1.60591	62.0843	5.22372	0.53063	47.0138	4.49631	80.9336	5.1	1	1	100	67.5	0	4.63576
2336	0	50	0	21.6729	71.9	4361	0	12	19	51.6	154.3	0	8	1.20508	46.5882	4.49964	0.73385	65.0191	5.05141	90.9254	5	1	1	110.5	65.5	1	5.79393
2337	0	51	0	24.5747	86	2884	0	17	18	63.7	161	0	9	1.23094	47.588	5.32716	0.94836	84.0247	5.05141	90.9254	5.6	1	1	119.5	73	2.8	6.50344
2342	1	51	0	21.7614	82.5	708	0	15	16	62.3	169.2	1	20	1.1999	46.3883	5.50818	0.88062	78.0229	4.88488	87.9278	5.1	2	2	118.5	82	110	6.37065
2343	1	68	0	23.7175	78	1099	1	12	18	67.9	169.2	1	9	1.47919	57.1856	4.9134	0.30483	27.0079	5.43998	97.9196	5.4	1	2	107.5	67	22	6.24141
2344	1	60	0	28.9685	98	2525	0	16	14	86.8	173.1	0	13	1.15077	44.4888	5.09442	1.26448	112.033	5.27345	94.9221	5.4	1	2	138.5	87.5	0	7.21227
2346	0	51	0	21.4493	64.9	368	0	17	17	52.4	156.3	0	14	2.98424	115.371	7.96488	0.71127	63.0185	4.94039	88.927	4.9	1	1	135.5	83	0	4.96604
2347	0	55	0	18.913	67	1669	0	14	19	44.1	152.7	0	12	1.68607	65.1835	4.62894	0.59837	53.0156	5.05141	90.9254	5.35	1	1	138	83	0	5.39863
2348	1	58	0	24.6434	79.5	2026	0	15	16	66.2	163.9	0	32	1.50764	58.2853	5.35302	0.51934	46.0135	5.71753	102.916	5.044	1	3	96	67	66	6.44672
2350	1	42	0	21.6176	82.2	1594	0	14	16	65.6	174.2	0	14	0.819762	31.692	4.16346	0.93707	83.0244	4.88488	87.9278	4.9	2	3	108	68	132	6.12441
2351	1	42	0	24.5261	86.5	3132	0	13	9	79.2	179.7	0	11	1.17663	45.4885	6.23226	1.53544	136.04	5.43998	97.9196	4.9	1	2	123	78	5.13333	6.26053
2353	1	55	1	24.4328	86.4	2563	0	28	25	76.2	176.6	0	16	1.46109	56.4857	4.88754	0.81288	72.0212	5.32896	95.9213	5.1	1	2	106.5	66	0	6.46149
2354	1	43	0	20.9026	73.7	4378	0	22	13	59.7	169	0	23	0.674946	26.0934	5.22372	2.9354	260.076	5.10692	91.9246	4.9	1	3	114	56	0	5.70944
2355	0	41	0	16.7467	56	4378	0	22	18	39.1	152.8	1	9	1.9757	76.3807	5.4306	0.73385	65.0191	4.77386	85.9295	5.7	1	1	116	73	0	3.70815
2359	1	40	0	21.11	73	4385	0	23	17	53.1	158.6	0	10	1.11715	43.1891	3.4911	0.59837	53.0156	5.38447	96.9205	4.8	1	1	107.5	68	0	5.90704
2363	0	53	0	22.2138	70.6	4454	0	20	21	56.3	159.2	0	14	1.2568	48.5877	4.96512	0.59837	53.0156	4.71835	84.9303	5.2	1	1	111	77	0	5.5275
2364	1	55	1	24.8955	90	3430	0	26	22	70.6	168.4	0	25	1.63177	63.0841	4.55136	0.30483	27.0079	5.27345	94.9221	5.248	1	2	120	83.5	18	6.83053
2365	1	45	1	26.7841	86.6	3530	0	24	18	71.6	163.5	0	44	0.899928	34.7912	5.40474	1.85156	164.048	4.9959	89.9262	4.8	1	1	106	69	66	6.81167
2366	1	44	0	20.4073	77	4061	0	20	14	58.7	169.6	0	16	0.96975	37.4905	4.83582	1.73866	154.045	4.94039	88.927	5.6	1	2	98	64.5	1	5.90444
2368	1	36	0	23.4432	78	2969	0	23	19	64.6	166	0	44	1.0706	41.3896	4.80996	0.57579	51.015	5.27345	94.9221	4.8	1	3	103.5	65.5	36	6.00687
2370	1	41	1	22.2768	78	1834	0	24	21	63.7	169.1	0	18	1.30593	50.4873	5.84436	1.45641	129.038	5.21794	93.9229	4.7	3	2	126	80.5	154	5.95693
2371	1	41	0	26.0699	86	1434	0	22	16	82.6	178	0	16	0.993024	38.3903	4.34448	0.81288	72.0212	5.05141	90.9254	5.6	3	3	107.5	68	154	6.2914
2373	0	56	1	28.5081	86	720	0	26	20	64.4	150.3	0	19	1.37575	53.1866	8.09418	1.4677	130.038	5.27345	94.9221	5.6	1	1	116.5	78	0	6.86098
2374	1	40	0	23.753	82	2991	0	25	19	74.5	177.1	0	109	1.14043	44.0889	4.68066	2.77734	246.072	5.32896	95.9213	4.8	2	3	190	117	84	6.02876
2375	1	36	1	21.4002	74	3655	0	33	29	60.4	168	0	14	1.70935	66.0833	5.22372	1.21932	108.032	4.88488	87.9278	4.432	1	1	115.5	74.5	18	5.54636
2376	1	43	0	24.6777	87.7	3920	0	16	15	77.4	177.1	0	14	1.16629	45.0886	5.22372	0.65482	58.0171	5.16243	92.9237	5.044	3	1	125	80	175	6.39648
2378	1	59	0	25.4831	89.5	369	0	37	22	64.1	158.6	0	28	1.13525	43.8889	4.08588	0.88062	78.0229	5.05141	90.9254	5.5	2	3	141.5	81.5	84	7.12374
2389	1	59	0	18.8275	66.3	281	0	24	18	48.5	160.5	0	49	1.12232	43.389	4.9134	0.38386	34.01	5.60651	100.917	5.4	2	3	98.5	66	126	5.36629
2391	1	59	0	21.8183	80	404	0	18	17	61.8	168.3	0	19	0.99561	38.4903	5.172	0.83546	74.0218	4.49631	80.9336	5.1	1	3	116	74	12	6.34061
2394	1	58	1	24.3364	82	435	0	18	17	66.9	165.8	1	13	1.62142	62.6842	6.43914	0.84675	75.022	4.82937	86.9287	5	1	2	119.5	75	0	6.52988
2397	1	49	0	22.571	78.5	2681	0	13	9	66	171	0	15	1.34472	51.9869	5.06856	0.44031	39.0115	5.38447	96.9205	4.6	1	1	111.5	70	0	6.01529
2399	1	59	0	22.1602	84.8	279	0	9	11	66.4	173.1	0	17	1.09905	42.4893	5.74092	0.91449	81.0238	5.32896	95.9213	5.6	1	3	114.5	70.5	0	6.50226
2400	0	58	0	19.6441	62.3	575	0	15	15	47.5	155.5	1	9	2.22396	85.9783	7.05978	0.38386	34.01	4.82937	86.9287	5.5	1	1	105	71	12	4.74584
2403	0	58	0	22.8885	72	554	0	16	20	53.3	152.6	0	12	1.32145	51.0871	5.89608	0.84675	75.022	5.88406	105.913	4.8	1	1	103	66.5	1	5.97447
2407	1	58	0	26.5115	85	285	1	15	11	67.7	159.8	1	10	1.21801	47.0881	4.31862	0.86933	77.0226	5.32896	95.9213	6.2	1	3	108.5	68.5	54	6.9173
2408	1	58	0	19.8032	70	467	0	17	20	52.1	162.2	0	11	1.27748	49.3875	4.99098	0.54192	48.0141	4.60733	82.9319	4.8	1	1	112.5	70.5	0	5.67191
2411	0	58	0	27.7548	89.5	442	0	36	18	63.2	150.9	0	36	1.26197	48.7877	8.19762	1.51286	134.039	5.16243	92.9237	5	1	1	131	74	1	6.98154
2412	1	58	0	21.8539	82	267	0	20	15	57	161.5	1	14	1.39903	54.0863	5.71506	1.10642	98.0288	5.88406	105.913	5.5	1	1	147.5	94	54	6.63898
2413	1	58	0	17.0022	65	412	0	18	21	49.6	170.8	0	20	1.37317	53.0866	4.60308	0.76772	68.02	4.66284	83.9311	5	1	1	107	61.5	54	4.62073
2414	1	58	1	22.2256	82	327	0	16	16	67.6	174.4	0	12	0.881826	34.0914	4.86168	0.74514	66.0194	4.94039	88.927	4.9	3	3	137	86	154	6.29476
2415	1	58	0	16.5791	60.1	386	0	17	20	44.7	164.2	0	9	1.5154	58.5852	4.47378	0.36128	32.0094	5.16243	92.9237	5	2	1	135	81.5	126	4.23218
2419	1	58	1	24.3152	90	2148	0	20	16	71.1	171	0	31	1.15594	44.6887	5.6892	0.97094	86.0253	5.60651	100.917	5.2	1	1	150.5	91	0	6.84938
2420	1	58	0	20.7678	71.2	386	0	57	37	52.9	159.6	0	76	1.73003	66.8831	5.8185	0.91449	81.0238	4.9959	89.9262	4.9	1	2	125	80.5	18	5.89383
2421	1	58	0	22.8634	79.8	410	0	12	12	70.5	175.6	1	15	1.09388	42.2893	6.25812	1.28706	114.034	4.88488	87.9278	5.4	3	3	138	87.5	175	6.09769
2422	0	60	1	26.5363	81.2	377	0	34	19	62.2	153.1	0	16	1.70676	65.9833	6.90462	0.51934	46.0135	5.77304	103.915	5.4	1	1	112.5	67.5	0	6.56712
2423	0	60	0	22.3477	68.8	3262	0	25	20	51.7	152.1	0	45	1.67831	64.8836	5.58576	0.95965	85.025	4.88488	87.9278	5.4	1	1	100	57.5	36	5.71103
2425	1	60	0	18.9037	79	317	0	20	23	53.1	167.6	0	17	0.848208	32.7917	5.3013	1.63705	145.043	5.21794	93.9229	4.7	1	3	123.5	75	0	6.29005
2430	1	60	0	22.4879	77.2	263	0	22	13	64	168.7	1	18	1.27231	49.1876	4.1376	0.51934	46.0135	4.88488	87.9278	5	1	1	130.5	89.5	54	6.11751
2431	1	60	0	22.3977	82.5	777	0	18	16	67.5	173.6	0	13	0.985266	38.0904	5.92194	1.98704	176.052	4.94039	88.927	4.9	2	1	96.5	61	126	6.3909
2434	1	59	1	24.7933	85.5	748	0	28	17	71.4	169.7	0	65	0.923202	35.691	6.5943	1.51286	134.039	5.16243	92.9237	5.4	1	3	123.5	76	0	6.71584
2437	1	46	0	22.1958	77.8	4386	0	14	15	67.2	174	1	10	1.47661	57.0856	5.58576	1.09513	97.0285	5.60651	100.917	5	1	3	106.5	64.5	22	5.81905
2438	1	40	0	23.126	78.8	4388	0	29	21	70.5	174.6	1	37	1.93174	74.6811	5.6892	1.04997	93.0273	5.05141	90.9254	5.2	2	1	110	69.5	87.5	5.77937
2441	1	47	0	22.7965	83.4	4393	0	36	25	71.5	177.1	0	46	0.843036	32.5918	5.35302	1.2419	110.032	5.60651	100.917	5.1	2	2	95	58	84	6.21326
2442	0	42	0	21.5716	70.8	2085	0	9	12	58.8	165.1	0	10	1.51798	58.6852	5.172	0.71127	63.0185	4.71835	84.9303	5.2	1	1	118.5	80	0	5.1385
2443	0	59	0	20.3971	68	334	0	13	19	43.3	145.7	0	29	1.26714	48.9876	5.79264	0.60966	54.0159	4.82937	86.9287	5.2	1	1	89.5	61.5	30.2	5.86764
2444	1	47	1	22.5406	78.5	4017	0	18	14	58.5	161.1	1	18	1.20249	46.4883	6.23226	1.93059	171.05	5.60651	100.917	5.6	1	3	108	63.5	0	6.35998
2446	1	42	0	22.6886	82.9	4434	0	9	11	70.6	176.4	0	13	1.23869	47.8879	3.93072	0.65482	58.0171	5.66202	101.916	5	1	2	151	92.5	18	6.0765
2448	1	47	0	19.0998	76	3780	0	13	13	54.1	168.3	0	15	1.10422	42.6892	4.86168	1.49028	132.039	5.10692	91.9246	4.6	1	1	95	57.5	0	5.86806
2450	1	46	0	26.2087	84.6	3959	0	19	12	76.1	170.4	0	14	1.53608	59.385	4.62894	0.9032	80.0235	6.05059	108.911	5.4	1	1	117.5	74	0	6.45995
2451	0	59	1	23.9922	81	1631	0	18	17	56.9	154	0	15	0.961992	37.1906	6.87876	2.69831	239.07	5.71753	102.916	5.7	1	1	153.5	101.5	0	6.58628
2452	1	41	0	22.9132	79.8	4391	0	11	11	74.9	180.8	0	10	1.52574	58.9851	4.18932	0.50805	45.0132	5.21794	93.9229	5.6	1	1	99	63	66	5.65966
2454	0	48	1	24.2578	82	4272	0	7	9	62.1	160	0	9	1.14301	44.1888	4.60308	0.92578	82.0241	5.10692	91.9246	5.1	1	1	118	77	0	6.30128
2461	0	41	1	25.4685	77.4	3438	1	19	17	68.5	164	0	14	1.51798	58.6852	6.80118	2.42735	215.063	5.66202	101.916	5.5	1	1	119.5	74	1	5.8273
2462	0	45	0	18.8295	68	361	0	16	16	46	156.3	0	12	1.91623	74.0813	4.83582	0.62095	55.0162	4.49631	80.9336	5.4	1	1	86.5	53.5	0	5.20641
2464	1	47	1	22.833	89.5	4397	0	20	16	68.1	172.7	0	15	1.23611	47.7879	4.68066	0.73385	65.0191	5.05141	90.9254	4.8	1	2	109	69	0	6.61654
2465	1	44	0	18.7022	71	4375	0	13	14	55.2	171.8	0	15	1.67573	64.7836	4.62894	0.82417	73.0215	4.94039	88.927	4.9	3	2	107	73	165	5.16168
2466	1	47	0	23.4472	76	361	0	27	20	59.8	159.7	0	16	1.21542	46.9881	4.18932	1.37738	122.036	4.71835	84.9303	5.2	2	3	128.5	85	126	6.23501
2467	1	50	0	20.5774	73	4361	0	15	12	60.1	170.9	0	14	1.1637	44.9886	4.37034	1.20803	107.031	5.60651	100.917	5.2	1	1	119.5	72.5	18	5.56058
2468	0	43	0	20.3778	66	4337	0	16	16	51	158.2	0	7	1.50764	58.2853	5.32716	0.74514	66.0194	4.82937	86.9287	5.2	1	3	108	69.5	1	4.93621
2470	0	52	1	22.3258	80.2	2542	0	9	11	56.3	158.8	0	12	0.809418	31.2921	5.50818	1.68221	149.044	5.43998	97.9196	5.6	1	1	121.5	78.5	22	6.30865
2472	1	36	1	22.9156	81	4470	0	44	24	64.6	167.9	0	32	0.889584	34.3913	5.79264	2.40477	213.063	5.16243	92.9237	5	2	3	97	62.5	90	6.19768
2474	0	49	0	21.2422	71.5	1785	0	14	12	53.5	158.7	0	10	1.79468	69.3825	5.97366	0.53063	47.0138	4.60733	82.9319	4.636	1	2	124.5	84	12.6	5.52794
2475	1	41	0	25.6098	91.8	4386	0	23	17	75.5	171.7	0	11	1.05767	40.8897	4.75824	0.55321	49.0144	5.77304	103.915	5.4	1	2	112	72.5	0	6.72857
2476	0	47	0	22.5978	70	3202	0	17	20	48.5	146.5	0	9	1.6628	64.2838	5.09442	0.39515	35.0103	4.4408	79.9344	4.942	1	1	109.5	63	0	5.86331
2477	1	53	1	27.3817	91	3745	0	23	22	70.8	160.8	0	23	0.654258	25.2936	4.73238	2.51767	223.066	5.16243	92.9237	5.248	2	3	125	80.5	72	7.21403
2478	1	43	0	19.8857	78.8	4305	0	11	14	60.9	175	0	11	1.41454	54.6862	4.60308	0.5645	50.0147	4.9959	89.9262	5	2	2	111	72.5	84	5.76807
2479	0	63	0	18.6233	63.8	1499	0	17	21	47.2	159.2	0	8	1.13267	43.7889	4.1376	0.66611	59.0173	5.32896	95.9213	5.7	1	1	98.5	61	0	4.84735
2480	0	52	0	18.9014	63.1	3661	0	17	15	43.9	152.4	0	16	1.79727	69.4825	6.56844	1.11771	99.0291	5.27345	94.9221	5.5	1	1	127	81	0	4.96257
2481	0	57	0	20.592	75	742	0	22	23	49.6	155.2	1	27	1.46626	56.6857	5.32716	0.51934	46.0135	4.66284	83.9311	5	1	1	94	60.5	0	6.02049
2482	0	40	0	18.5185	64.5	4677	0	10	13	50.6	165.3	0	7	1.7921	69.2825	4.86168	0.65482	58.0171	4.94039	88.927	4.9	1	1	92	61.5	0	4.3088
2484	0	51	0	21.969	68.2	2220	0	14	19	56.1	159.8	0	8	1.63177	63.0841	5.01684	0.40644	36.0106	4.82937	86.9287	5.2	1	1	102.5	63	1	5.2134
2485	0	47	0	24.0985	78	192	0	15	11	61	159.1	0	18	1.48954	57.5855	5.89608	1.11771	99.0291	5.21794	93.9229	4.9	1	1	109.5	70.5	0	6.0579
2487	0	38	0	25.5495	75.5	3495	0	20	17	61.7	155.4	0	12	1.71193	66.1833	4.93926	0.44031	39.0115	4.49631	80.9336	4.84	1	1	116	69	0	5.87015
2488	0	50	0	22.8835	73.3	3964	0	10	15	54.2	153.9	0	9	1.9214	74.2812	4.93926	0.40644	36.0106	5.43998	97.9196	5.5	2	1	93.5	55.5	84	5.88701
2490	1	48	0	18.7852	70.8	3286	0	13	18	49.3	162	0	17	1.24387	48.0879	4.29276	1.38867	123.036	5.21794	93.9229	5.4	2	2	106.5	67.5	126	5.65245
2491	1	40	0	19.3549	75.4	4374	0	7	15	61.6	178.4	0	8	1.34213	51.8869	5.35302	0.6774	60.0176	5.16243	92.9237	5.2	1	2	119	74	1	5.30076
2492	1	46	1	23.4192	79.6	329	0	28	19	68.4	170.9	0	33	1.86192	71.9818	5.63748	0.76772	68.02	5.32896	95.9213	5.7	3	2	98.5	68	154	6.05294
2493	1	50	0	24.6024	89.3	4120	0	32	21	70.6	169.4	0	18	1.00078	38.6902	5.27544	0.94836	84.0247	5.21794	93.9229	5	2	2	95.5	64.5	84	6.7849
2495	0	38	0	17.7444	64.5	4016	0	9	17	47.9	164.3	1	12	1.7171	66.3832	3.95658	0.12419	11.0032	4.88488	87.9278	4.6	1	1	128.5	79	1	4.30553
2498	1	49	0	17.3076	69	1779	0	10	18	51.8	173	0	10	1.43782	55.586	5.9478	0.59837	53.0156	5.21794	93.9229	4.7	1	2	91.5	63.5	1	4.92911
2499	1	53	0	22.1632	81.5	2392	0	18	17	69.2	176.7	0	20	1.0344	39.9899	6.5943	1.98704	176.052	5.10692	91.9246	5.452	2	3	120.5	81.5	126	6.14105
2500	0	50	0	21.0168	62.5	3648	0	9	15	52.4	157.9	1	8	1.62918	62.9841	5.74092	0.32741	29.0085	4.66284	83.9311	5.6	1	1	82.5	52.5	0	4.6024
2501	0	38	0	19.0548	70.6	3641	0	17	13	51	163.6	0	12	1.9757	76.3807	5.172	0.53063	47.0138	4.94039	88.927	5.35	1	1	96	57	1	5.05456
2502	0	42	0	21.8248	74	635	0	11	11	58.7	164	0	10	1.10681	42.7892	4.62894	0.66611	59.0173	5.10692	91.9246	6	1	2	89.5	58.5	0	5.51061
2504	0	49	0	17.6288	58.5	1607	0	11	12	41.7	153.8	0	9	1.21283	46.8882	5.87022	0.37257	33.0097	4.60733	82.9319	4.8	1	1	118	75	0	4.20886
2505	0	42	0	19.5879	65.5	3180	0	10	12	50.9	161.2	0	11	1.60849	62.1843	5.71506	0.76772	68.02	4.66284	83.9311	4.9	1	1	124	80	12	4.69949
2506	0	52	0	18.9906	64	2777	0	20	21	42.9	150.3	0	18	1.82572	70.5822	7.16322	0.86933	77.0226	5.21794	93.9229	5.554	1	1	91	60.5	1	5.16281
2507	0	38	0	20.7943	69	4048	0	5	13	53.5	160.4	0	9	1.38092	53.3865	4.57722	0.55321	49.0144	4.27427	76.9369	5	1	1	100	67	1	5.08645
2508	0	43	0	20.5333	82.5	4387	0	13	20	51	157.6	0	9	1.96019	75.7809	4.73238	0.60966	54.0159	5.21794	93.9229	5.4	1	1	82.5	50	0	6.2028
2509	0	56	1	22.8116	78	295	0	28	20	56.3	157.1	0	28	1.26197	48.7877	5.48232	0.53063	47.0138	5.49549	98.9188	5.6	1	1	108.5	68	55	6.2066
2510	0	41	0	24.2598	78.1	4019	0	10	11	61.1	158.7	1	16	1.81537	70.1823	5.172	0.80159	71.0209	5.71753	102.916	5.5	1	1	109	65.5	12	5.9764
2512	0	58	0	21.0009	76	215	0	13	17	50	154.3	0	9	1.34213	51.8869	7.34424	0.54192	48.0141	4.66284	83.9311	5.35	1	1	117.5	71.5	1	6.14218
2513	0	55	0	22.6667	69.6	722	0	20	21	51	150	0	21	1.06802	41.2896	5.40474	1.09513	97.0285	5.49549	98.9188	5.4	1	1	122	76.5	0	5.86997
2514	1	54	0	22.2063	79.3	3971	0	14	13	59	163	0	14	1.24387	48.0879	6.9822	1.32093	117.034	5.21794	93.9229	5.1	1	3	115.5	72.5	0	6.41064
2515	1	43	0	22.0923	78.2	4123	0	22	18	64.6	171	0	31	1.25162	48.3878	5.172	0.59837	53.0156	4.82937	86.9287	5.1	3	2	115	72	154	5.91196
2517	0	41	0	19.8573	63	4131	0	15	14	51.6	161.2	1	13	1.6809	64.9836	4.03416	0.50805	45.0132	4.49631	80.9336	4.7	1	2	88.5	58.5	49.3	4.35765
2518	1	51	0	20.1695	73.6	3731	0	18	13	59.6	171.9	0	9	0.941304	36.3908	4.68066	1.19674	106.031	5.32896	95.9213	5.1	1	1	125	78	0	5.60099
2519	1	49	0	23.1463	80.2	3654	0	24	13	66.5	169.5	1	22	1.32145	51.0871	6.43914	1.36609	121.036	5.05141	90.9254	5.1	3	2	96	61	198	6.21716
2520	1	50	0	19.2454	73	910	0	19	16	57.4	172.7	1	17	1.22059	47.1881	4.57722	0.94836	84.0247	5.21794	93.9229	5	3	2	126	89	154	5.44753
2521	1	53	0	20.3252	73	3808	0	19	19	54.6	163.9	1	11	1.05509	40.7897	4.31862	1.07255	95.0279	4.77386	85.9295	4.9	2	2	116	77	126	5.87033
2522	1	49	0	24.1017	83	1855	0	16	14	69	169.2	0	15	0.961992	37.1906	6.7236	1.54673	137.04	5.05141	90.9254	5.1	1	2	115	68.5	1	6.46077
2523	1	47	0	20.4165	69	4494	0	18	16	61.6	173.7	0	13	1.51022	58.3853	5.5599	0.54192	48.0141	5.32896	95.9213	4.7	1	1	93	57	0	4.92377
2526	1	42	1	28.4344	87.5	2590	0	38	22	81.5	169.3	0	26	0.80166	30.9922	5.12028	2.77734	246.072	5.82855	104.914	5.4	1	1	117	69	12	6.73942
2528	1	61	1	23.1276	88.4	4438	0	27	15	75.1	180.2	0	21	1.02147	39.49	3.82728	1.27577	113.033	5.21794	93.9229	5.1	2	2	132.5	82.5	126	6.56186
2529	1	41	1	21.5244	81	2226	0	39	18	63.9	172.3	0	42	1.12232	43.389	3.98244	0.51934	46.0135	5.60651	100.917	5.5	1	3	122	79	0	6.04943
2531	1	52	0	21.5065	75	3059	0	23	25	62.3	170.2	1	25	1.50247	58.0853	5.92194	0.48547	43.0126	4.66284	83.9311	4.6	1	1	108.5	73	66	5.76086
2533	1	51	0	26.2152	96.5	1820	0	24	23	72.5	166.3	0	79	1.65504	63.9838	5.92194	1.49028	132.039	5.49549	98.9188	5.4	3	3	124	76.5	154	7.11104
2536	1	45	0	22.116	78.8	3892	0	23	20	65.2	171.7	0	27	0.972336	37.5905	5.92194	1.15158	102.03	5.82855	104.914	5.5	2	1	110.5	73.5	126	6.01053
2539	1	43	0	20.8696	74.5	3808	0	13	13	62.1	172.5	0	9	1.13008	43.689	4.49964	0.76772	68.02	5.05141	90.9254	4.7	1	2	101.5	54	0	5.54134
2540	0	49	0	24.7734	72	4459	0	18	14	58.6	153.8	0	9	1.98088	76.5807	5.79264	0.48547	43.0126	5.05141	90.9254	5	1	1	100.5	59	9.33333	5.80606
2541	1	46	0	21.1098	77.3	4375	0	16	14	68.7	180.4	0	19	2.2912	88.5776	5.06856	1.0161	90.0265	5.38447	96.9205	4.9	2	2	122	78	126	5.47607
2542	1	52	0	23.5266	83.1	4179	0	17	15	63.2	163.9	1	12	1.3292	51.387	5.99952	0.89191	79.0232	5.32896	95.9213	5	1	3	115	71.5	2.8	6.59288
2543	1	65	0	21.1783	74.2	3787	0	15	16	62	171.1	0	9	1.08871	42.0894	5.06856	0.73385	65.0191	4.9959	89.9262	4.9	1	2	103.5	67.5	0	5.82294
2545	0	56	0	18.3984	70	2338	0	13	14	47.1	160	1	16	1.76107	68.0828	7.70628	1.30964	116.034	5.66202	101.916	6.2	1	1	132.5	80.5	1	5.396
2547	0	37	0	18.152	57.9	4534	0	8	12	44.8	157.1	0	11	1.56194	60.3848	3.67212	0.30483	27.0079	4.55182	81.9328	5.2	1	1	84.5	53	0	3.73224
2548	0	58	1	26.9024	82	552	0	32	23	64.8	155.2	1	61	1.7921	69.2825	6.2064	0.83546	74.0218	5.82855	104.914	5.4	1	1	128.5	82	22	6.54125
2549	0	46	0	19.819	70.8	706	1	21	26	50.8	160.1	0	9	1.81796	70.2823	5.48232	0.75643	67.0197	4.82937	86.9287	5.9	1	1	96	59	0	5.35522
2553	1	62	0	21.7623	78	3175	0	23	18	56.2	160.7	0	17	1.14818	44.3888	4.31862	0.50805	45.0132	5.05141	90.9254	5.5	1	3	129	82	22	6.46023
2554	0	54	0	18.8068	64.3	2975	0	16	15	45.3	155.2	0	9	1.91881	74.1813	5.63748	0.69998	62.0182	4.94039	88.927	5.5	1	3	94	60.5	0	4.9716
2555	1	55	0	19.6091	76.8	2975	0	20	15	54.1	166.1	0	32	1.23352	47.688	4.60308	1.37738	122.036	5.49549	98.9188	5.8	2	3	110	67.5	110	6.10206
2557	1	44	1	28.8617	94	4377	0	47	23	84	170.6	0	25	0.716322	27.693	7.55112	1.79511	159.047	5.10692	91.9246	4.9	1	3	105	68.5	12	7.01288
2558	0	43	0	17.7559	62	3288	0	13	18	40.7	151.4	0	18	1.47919	57.1856	4.06002	0.20322	18.0053	5.16243	92.9237	5.5	1	3	95	65.5	2.8	4.73899
2559	0	44	0	18.8805	63.7	4383	0	17	19	41.3	147.9	0	9	1.38351	53.4865	4.6548	0.7903	70.0206	4.21876	75.9377	5	1	3	74.5	45.5	1	5.15332
2560	0	60	0	22.9854	80	458	0	15	19	54.3	153.7	0	10	1.34989	52.1868	6.05124	1.36609	121.036	4.94039	88.927	5.5	1	1	104.5	71	1	6.46804
2562	1	45	0	25.3225	88.5	365	0	24	21	75.7	172.9	1	19	0.850794	32.8917	4.49964	1.20803	107.031	5.32896	95.9213	4.8	1	2	127	80.5	1	6.64013
2563	1	60	0	25.0552	87.3	365	0	12	17	67.8	164.5	1	11	0.638742	24.6938	3.51696	0.94836	84.0247	5.32896	95.9213	4.7	1	2	119.5	80.5	5.13333	6.98848
2564	0	57	0	16.5856	64	365	0	12	14	42.3	159.7	0	11	1.06285	41.0896	3.41352	1.03868	92.027	4.71835	84.9303	4.8	1	1	117	73	1	4.75592
2565	1	55	0	27.2663	87	357	0	25	21	72	162.5	0	22	1.1637	44.9886	5.84436	1.0161	90.0265	5.66202	101.916	5.35	1	2	129	77	60	6.93556
2566	1	49	0	22.0821	84.8	4373	0	20	20	65.1	171.7	0	29	1.37058	52.9866	5.40474	0.66611	59.0173	5.16243	92.9237	5	2	1	131.5	81	84	6.39995
2567	0	49	0	23.7635	71.5	1972	0	15	19	58.5	156.9	0	11	2.07139	80.0798	5.14614	0.3387	30.0088	4.88488	87.9278	5.248	1	1	121	72	1	5.62393
2568	1	42	0	22.1731	77.5	4529	0	15	14	66.9	173.7	0	12	1.79468	69.3825	4.93926	0.95965	85.025	5.43998	97.9196	5.2	2	3	109.5	66.5	84	5.7288
2569	1	44	1	27.7462	94.8	4454	0	29	20	73.9	163.2	0	20	0.977508	37.7905	5.63748	2.21284	196.058	4.88488	87.9278	5.1	3	3	119	78.5	154	7.12269
2570	1	47	0	21.6961	73	4051	1	22	16	61.6	168.5	0	10	1.17146	45.2886	4.7841	0.93707	83.0244	5.88406	105.913	5.4	1	1	110.5	65	0	5.63858
2571	0	41	0	21.5087	75.2	4376	0	11	12	55.2	160.2	0	8	1.09129	42.1893	4.70652	1.02739	91.0268	4.94039	88.927	4.9	1	1	88	55.5	1	5.73065
2572	1	36	0	22.2707	78.3	4370	0	18	18	66.5	172.8	0	18	1.1999	46.3883	5.35302	1.19674	106.031	5.05141	90.9254	4.9	2	1	109	67	126	5.77559
2574	0	47	0	16.8929	59	467	0	15	31	43.3	160.1	1	13	2.33257	90.1772	4.99098	0.30483	27.0079	5.05141	90.9254	5.8	1	1	111.5	74	12	3.82725
2575	0	45	0	20.5961	71	3329	0	13	16	52.2	159.2	1	9	2.00932	77.6804	4.55136	0.39515	35.0103	5.10692	91.9246	4.4	1	1	103	68	1	5.39547
2576	0	42	0	20.9861	71	4364	0	11	9	49.9	154.2	0	7	1.29817	50.1873	4.9134	1.11771	99.0291	5.43998	97.9196	5.5	1	1	88.5	58.5	0	5.61398
2578	0	62	0	18.6687	69	1269	0	22	19	46.9	158.5	0	15	2.50842	96.9755	8.9217	0.71127	63.0185	5.88406	105.913	5.9	1	1	138	91.5	0	5.39241
2579	0	44	0	20.16	65	4157	0	13	15	50.2	157.8	0	12	1.76365	68.1828	5.09442	0.32741	29.0085	4.82937	86.9287	4.7	1	1	102	56.5	0	4.82573
2580	0	43	0	18.4923	63.8	4387	0	15	15	42.5	151.6	0	13	1.9214	74.2812	7.31838	0.85804	76.0223	4.82937	86.9287	5	1	1	130.5	83.5	4.2	4.94915
2581	0	48	0	19.4385	68	3939	0	53	28	50.7	161.5	1	43	2.14379	82.8791	5.01684	0.75643	67.0197	5.77304	103.915	4.9	2	1	134.5	81	84	5.03213
2582	0	41	0	23.5514	74	4358	0	14	13	54.7	152.4	0	7	1.82572	70.5822	5.66334	0.39515	35.0103	4.05223	72.9401	5.2	1	1	105.5	52.5	0	5.86743
2584	0	67	0	20.1958	61.3	723	0	14	16	47.4	153.2	0	10	1.82313	70.4822	6.23226	1.02739	91.0268	5.43998	97.9196	5.4	1	1	116.5	73	0	4.86638
2585	1	40	1	26.7292	93.7	3526	0	60	34	78.8	171.7	0	63	1.85675	71.7819	6.02538	1.55802	138.041	5.43998	97.9196	5.248	1	1	116	75.5	1	6.76685
2586	0	57	0	25.0084	80.3	858	0	19	17	57.4	151.5	0	10	1.34731	52.0868	6.38742	1.16287	103.03	4.77386	85.9295	5.5	1	2	123	81	0	6.53963
2588	1	38	1	27.3429	86	4494	0	45	30	79.3	170.3	0	46	1.24645	48.1878	7.47354	4.24504	376.111	5.49549	98.9188	5.5	2	1	133.5	77	90	6.51767
2592	1	43	0	20.5606	73.4	2588	0	16	17	59.7	170.4	0	13	1.293	49.9874	4.08588	0.41773	37.0109	5.32896	95.9213	5.1	2	1	114	63.5	90	5.49834
2594	1	35	0	19.8284	72.5	1361	0	13	18	61.7	176.4	0	12	1.25421	48.4878	3.59454	0.28225	25.0073	4.88488	87.9278	4.8	1	3	126.5	80.5	1	5.01488
2596	1	50	0	25.8001	91.4	720	0	13	13	80.1	176.2	0	30	1.06802	41.2896	5.22372	1.73866	154.045	5.77304	103.915	5	2	3	111	70	124	6.7545
2597	1	43	0	22.2318	77.6	4379	0	21	22	67	173.6	0	13	1.17922	45.5885	5.74092	0.86933	77.0226	5.16243	92.9237	5.2	1	1	115.5	71.5	12	5.79153
2599	1	42	1	22.5795	76.4	1863	1	12	14	71.3	177.7	1	26	1.19215	46.0884	4.73238	1.10642	98.0288	5.82855	104.914	5.5	1	3	101	63	60	5.53669
2600	1	45	1	21.146	79	4215	0	31	34	61.4	170.4	0	60	1.23611	47.7879	5.172	0.95965	85.025	5.32896	95.9213	5.2	1	3	107	71	22	6.01726
2604	0	58	0	21.271	77.5	1832	0	12	24	51.5	155.6	0	24	1.37058	52.9866	6.64602	0.64353	57.0168	4.82937	86.9287	5.4	1	1	119	64.5	0	6.20311
2606	1	50	0	23.5432	84	4165	0	23	12	68.2	170.2	1	55	1.1275	43.589	4.73238	1.3548	120.035	5.551	99.918	4.9	2	3	116	75	84	6.47408
2607	0	49	0	21.7128	83.5	4029	0	11	13	59.4	165.4	0	11	2.43601	94.1762	6.38742	0.57579	51.015	5.21794	93.9229	5.6	2	1	110	70	84	6.12597
2608	0	50	0	17.8783	60.5	4687	0	18	18	46.4	161.1	0	17	1.99898	77.2805	5.32716	0.42902	38.0112	4.88488	87.9278	5.2	1	1	97.5	61.5	36	4.07278
2609	1	45	0	19.1996	74.2	3654	0	35	32	56.8	172	0	72	1.08353	41.8894	5.74092	3.81602	338.099	5.10692	91.9246	4.942	2	3	123.5	76.5	132	5.58135
2614	1	41	0	23.0439	82	2568	0	40	25	74	179.2	0	15	0.799074	30.8922	3.90486	0.80159	71.0209	5.16243	92.9237	5	2	2	123	77	126	5.96427
2618	1	54	1	21.9774	85	1434	0	23	19	68	175.9	0	22	0.89217	34.4913	5.45646	2.91282	258.076	5.71753	102.916	5.4	3	3	115	73.5	154	6.43926
2621	1	56	1	28.1347	94.2	471	0	24	18	73.2	161.3	1	16	0.874068	33.7915	6.15468	1.61447	143.042	5.77304	103.915	5.4	1	1	112.5	71	18	7.29824
2624	0	38	0	19.6953	63.7	4385	0	14	10	48.3	156.6	0	25	1.39127	53.7864	4.5255	1.23061	109.032	4.88488	87.9278	4.7	1	1	90.5	56.5	54.6	4.67549
2625	0	38	0	22.7883	82.5	4114	0	10	10	55.6	156.2	0	9	2.01449	77.8803	5.4306	0.48547	43.0126	4.71835	84.9303	5.2	1	2	101.5	60.5	0	6.19188
2626	0	46	0	23.6626	82.8	3252	0	18	14	62.1	162	1	11	1.3111	50.6872	6.3357	1.10642	98.0288	4.9959	89.9262	5.5	1	1	110	68	2.8	6.24232
2627	0	43	0	19.4435	67.5	1317	0	15	13	49.9	160.2	0	12	1.62142	62.6842	4.11174	0.41773	37.0109	4.71835	84.9303	5.2	1	1	108.5	64	0	4.97654
2629	0	42	0	27.3328	90	3131	0	12	17	75.5	166.2	0	12	1.26455	48.8877	5.22372	0.44031	39.0115	5.38447	96.9205	5.2	1	1	123.5	69.5	4.2	6.47161
2631	1	42	1	25.0878	82.7	4382	0	26	23	69.8	166.8	1	21	1.28007	49.4875	6.10296	1.70479	151.044	5.16243	92.9237	4.9	1	3	100.5	66.5	1	6.40946
2632	1	47	0	23.4952	81.5	4357	0	8	14	70.4	173.1	0	10	1.28783	49.7874	3.90486	0.76772	68.02	4.82937	86.9287	5.2	1	3	139	91	60	6.1578
2634	1	46	1	29.442	92	4235	0	30	16	87	171.9	0	26	1.05509	40.7897	7.44768	2.23542	198.058	5.551	99.918	5.4	1	1	115.5	74	1	6.90123
2635	0	42	0	20.5214	65.5	3950	0	11	12	51.1	157.8	0	11	1.65504	63.9838	5.63748	0.74514	66.0194	5.10692	91.9246	4.9	1	1	113	69	2.8	4.88136
2636	0	51	0	17.6305	70	419	0	17	15	46.9	163.1	0	51	3.1032	119.97	6.5943	0.44031	39.0115	4.60733	82.9319	5.3	1	1	107.5	62	0	5.13103
2637	0	52	0	23.4548	84.6	2948	0	13	18	62.7	163.5	0	9	1.07319	41.4895	4.08588	0.62095	55.0162	4.71835	84.9303	5.1	1	1	128	73	0	6.37009
2649	0	47	0	25.2682	89	3754	0	17	18	67.3	163.2	0	18	1.17404	45.3885	4.57722	1.15158	102.03	5.21794	93.9229	4.7	1	3	106	74	36	6.55521
2650	1	45	1	23.3696	88	3013	0	65	32	76.9	181.4	0	37	0.9051	34.9912	5.4306	2.33703	207.061	5.21794	93.9229	5.2	1	3	131	81	1	6.36446
2652	1	43	0	19.1138	67.7	4025	0	14	10	48.2	158.8	0	12	1.39127	53.7864	3.879	0.66611	59.0173	5.27345	94.9221	4.8	1	2	117	75	66	5.39861
2654	1	46	0	24.7598	81.5	2557	0	10	14	72.4	171	0	10	1.29817	50.1873	3.93072	0.42902	38.0112	5.21794	93.9229	5.1	3	3	114.5	68	180	6.22666
2655	1	49	0	21.4593	79.5	2401	0	22	21	61	168.6	0	16	0.718908	27.793	3.54282	1.29835	115.034	5.60651	100.917	5.1	2	1	122.5	78	126	6.24042
2657	1	53	1	22.9306	82.7	3080	0	23	19	61.9	164.3	0	18	1.21801	47.0881	6.80118	1.09513	97.0285	5.71753	102.916	5.7	1	2	137	92	0	6.57803
2659	0	42	1	31.0035	101	3972	0	21	20	89.6	170	0	28	1.29559	50.0874	5.74092	1.4677	130.038	5.32896	95.9213	5.9	1	1	138.5	84	0	6.84358
2662	1	45	0	16.2738	65.5	3031	0	16	25	46.7	169.4	0	12	1.85158	71.5819	4.0083	0.77901	69.0203	5.49549	98.9188	5.146	2	3	113.5	70	126	4.58186
2664	1	50	0	21.3616	77	2652	0	22	22	61.3	169.4	0	17	1.55419	60.0848	4.5255	0.99352	88.0259	4.9959	89.9262	4.5	2	2	140	87.5	126	5.94314
2665	1	51	0	21.4045	76.4	4383	0	18	15	60.7	168.4	0	16	1.34472	51.9869	5.5599	0.73385	65.0191	5.60651	100.917	5.1	1	2	115	72.5	60	5.95755
2666	1	49	1	25.0435	82	2518	0	42	19	65.4	161.6	0	37	0.987852	38.1904	4.88754	1.59189	141.041	5.43998	97.9196	5.1	1	1	100.5	67	5.13333	6.63775
2667	1	48	1	25.0531	89.8	3254	1	41	24	76.2	174.4	0	29	0.95682	36.9907	5.6892	1.97575	175.051	5.43998	97.9196	5.2	1	2	137	94.5	4.2	6.70113
2669	0	31	0	20.2747	71	1746	0	10	13	55.6	165.6	0	9	1.91364	73.9813	5.19786	1.08384	96.0282	4.71835	84.9303	5.2	1	2	94	56	1	4.92284
2670	0	48	0	21.1002	75	1092	0	16	19	49.2	152.7	0	11	1.88778	72.9816	6.7236	0.42902	38.0112	5.27345	94.9221	5.3	1	1	117	72.5	0	5.99119
2671	0	33	0	23.6444	68	3535	0	30	16	53.2	150	0	18	1.26455	48.8877	6.80118	0.9032	80.0235	4.55182	81.9328	5	1	1	128.5	90.5	1	5.41439
2672	1	35	0	21.4829	76	3199	0	14	15	67	176.6	0	11	1.25421	48.4878	5.06856	1.0161	90.0265	4.94039	88.927	5	1	3	121	73	0	5.40013
2674	1	59	0	24.1178	88.3	731	0	14	18	72.6	173.5	0	15	1.39127	53.7864	5.61162	1.70479	151.044	4.16325	74.9385	5.2	3	2	118	78	154	6.69781
2676	0	56	0	21.0426	67.3	238	0	19	14	53.6	159.6	0	9	2.22137	85.8783	6.02538	0.41773	37.0109	4.05223	72.9401	5.4	1	2	116.5	74	36	5.13312
2679	1	34	0	19.6688	71.5	2892	0	20	20	67.9	185.8	0	17	1.46885	56.7857	4.0083	0.30483	27.0079	5.551	99.918	5.5	1	1	114.5	72	10.2667	4.44476
2681	1	56	1	26.5869	98.3	1422	0	53	25	83.2	176.9	0	42	1.02923	39.79	5.19786	0.83546	74.0218	5.27345	94.9221	4.9	1	3	121	78.5	1	7.07393
2682	0	35	1	31.596	97.5	725	0	17	15	81.9	161	0	19	1.1818	45.6885	5.8185	1.56931	139.041	5.551	99.918	4.534	1	1	133.5	80.5	1	6.80905
2683	1	38	0	22.7579	80.4	2316	0	13	10	73	179.1	0	16	0.830106	32.0919	4.88754	1.32093	117.034	4.49631	80.9336	4.7	1	3	109	68	1	5.79882
2684	1	34	1	23.641	84.5	3997	0	21	16	74.4	177.4	0	26	1.10164	42.5892	6.02538	1.99833	177.052	5.27345	94.9221	5	2	2	125	79.5	90	6.07866
2685	0	56	0	17.6777	58	4169	0	19	15	42.8	155.6	0	7	1.6447	63.5839	5.63748	1.09513	97.0285	5.27345	94.9221	5.4	1	1	109.5	64.5	0	4.09857
2686	1	60	1	22.2881	82	640	1	29	21	59.8	163.8	0	10	0.985266	38.0904	3.93072	0.46289	41.0121	5.82855	104.914	6.1	1	3	113.5	69.5	1	6.62436
2687	0	41	0	17.635	63.5	4458	0	8	14	49.3	167.2	0	8	1.44557	55.8859	5.0427	0.59837	53.0156	4.49631	80.9336	4.6	1	1	94	58.5	12	4.07923
2688	1	56	0	18.7537	72	500	0	22	25	61.1	180.5	0	10	0.967164	37.3906	4.99098	1.129	100.029	4.94039	88.927	4.9	1	1	123.5	79	27.3	5.08338
2690	1	60	0	25.8886	90.6	368	0	17	15	69.8	164.2	1	30	0.99561	38.4903	6.5943	0.71127	63.0185	5.82855	104.914	4.9	1	2	112	77	0	7.08571
2691	1	54	0	21.6595	80	559	0	17	17	64.6	172.7	0	11	1.01113	39.0901	3.85314	0.9032	80.0235	5.99508	107.911	5.1	1	3	89	60.5	12	6.15619
2692	1	39	0	23.8364	81	4270	0	33	15	69.7	171	0	18	0.729252	28.1929	5.61162	1.32093	117.034	4.94039	88.927	4.6	1	2	105.5	70	1	6.1687
2693	0	37	0	20.2626	74	1214	0	32	48	50.2	157.4	0	17	1.89554	73.2815	5.76678	0.37257	33.0097	4.4408	79.9344	4.6	1	1	110.5	62	0	5.58296
2695	1	43	1	30.4358	99.6	715	0	27	15	96	177.6	1	85	1.10422	42.6892	4.21518	2.08865	185.054	5.16243	92.9237	4.8	2	1	151.5	92.5	84	7.03029
2696	1	49	1	21.0759	82	3539	0	21	11	61.7	171.1	1	17	1.09905	42.4893	6.10296	0.68869	61.0179	5.32896	95.9213	5.6	1	1	107.5	69	0	6.25459
2698	1	41	1	24.9527	91.6	3807	0	28	19	75.2	173.6	0	20	0.993024	38.3903	4.3962	0.97094	86.0253	5.05141	90.9254	5.146	1	3	127	83.5	1	6.67671
2699	1	50	0	22.1197	79	4272	0	21	18	61.1	166.2	0	23	1.32403	51.1871	5.9478	2.17897	193.057	5.16243	92.9237	5.2	1	3	116.5	77.5	36	6.25094
2700	0	50	1	32.1274	96.5	3283	0	20	10	80	157.8	0	15	0.95682	36.9907	5.84436	1.67092	148.044	5.66202	101.916	5.7	1	1	158	94	1	7.08476
2701	0	47	0	26.1725	84.3	4365	0	11	20	66.5	159.4	0	9	1.33179	51.487	6.3357	0.75643	67.0197	4.71835	84.9303	5.6	1	1	102.5	64	0	6.42546
2702	0	41	0	21.2874	61.3	4654	0	7	10	46	147	0	11	1.76365	68.1828	4.86168	0.60966	54.0159	4.88488	87.9278	4.6	1	1	99.5	61.5	0	4.90387
2703	1	43	0	20.7008	71.5	3297	0	21	21	56.7	165.5	0	13	1.63952	63.384	5.63748	0.97094	86.0253	5.16243	92.9237	4.7	2	2	106	64	84	5.5109
2704	1	42	1	21.6999	76.2	3648	0	40	22	61.1	167.8	0	21	1.17146	45.2886	6.05124	2.74347	243.071	5.05141	90.9254	5.86	1	3	107	67.5	12	5.89946
2705	0	47	0	23.2534	74.5	4120	1	14	11	60.5	161.3	0	10	0.669774	25.8935	5.172	1.44512	128.038	4.82937	86.9287	5.4	1	1	95.5	58.5	1	5.82119
2706	1	54	0	22.2676	80	938	0	31	23	63.9	169.4	0	60	1.60332	61.9844	5.6892	1.15158	102.03	5.82855	104.914	5.2	1	1	115	79	12	6.23197
2707	1	38	0	22.0599	76.4	704	0	22	17	68.1	175.7	0	13	1.25162	48.3878	5.09442	0.37257	33.0097	5.32896	95.9213	4.8	1	1	97	60.5	54	5.5178
2709	1	37	1	26.5894	89	4318	0	35	23	74.6	167.5	0	19	1.09129	42.1893	5.97366	1.38867	123.036	5.49549	98.9188	5	1	3	110	65	36	6.67429
2710	1	34	1	22.6564	81	3219	0	7	8	70.9	176.9	0	11	0.669774	25.8935	3.90486	0.65482	58.0171	5.21794	93.9229	4.8	1	3	110.5	67	1	5.86908
2711	1	37	1	26.8569	93	3960	1	75	30	78.9	171.4	0	37	0.912858	35.2911	6.12882	2.21284	196.058	6.05059	108.911	5.6	1	2	133.5	86	0	6.80075
2714	0	41	0	24.5155	73.2	911	0	7	14	54.5	149.1	0	12	1.1999	46.3883	4.68066	0.97094	86.0253	5.16243	92.9237	5	1	1	120	76	1	6.00961
2716	0	50	0	20.3405	78.5	2352	0	14	21	51.1	158.5	0	13	1.09388	42.2893	5.66334	2.30316	204.06	5.32896	95.9213	5.146	1	1	109	65.5	0	6.13003
2717	1	46	0	26.0414	88.7	4094	1	35	19	78.3	173.4	0	43	1.08353	41.8894	5.97366	2.63057	233.069	5.77304	103.915	5.4	1	2	136	84	1	6.66288
2718	0	40	0	20.7806	69	4333	0	15	16	52.8	159.4	0	9	1.55677	60.1848	5.01684	0.71127	63.0185	4.55182	81.9328	5	1	1	106.5	73.5	1	5.15638
2719	1	51	0	25.6271	89.8	2952	0	38	21	71.9	167.5	1	21	1.46885	56.7857	7.1115	0.85804	76.0223	5.77304	103.915	5.2	1	3	105.5	64	1	6.84007
2721	1	60	0	21.9503	74.5	1117	1	17	12	62.1	168.2	1	12	1.24904	48.2878	4.08588	0.55321	49.0144	6.05059	108.911	6	1	2	117	76	17.5	5.92108
2722	0	29	0	16.5343	55.5	4074	0	11	16	37.6	150.8	1	8	1.66538	64.3837	4.75824	0.64353	57.0168	5.21794	93.9229	5	1	1	99	60	1	3.55387
2724	1	46	1	24.061	85	4389	0	21	21	69.7	170.2	0	17	1.02664	39.69	4.47378	1.39996	124.036	5.77304	103.915	5.5	3	2	133.5	90.5	154	6.50384
2725	1	37	1	25.0026	87.8	4389	0	24	16	68.4	165.4	1	20	1.23869	47.8879	5.8185	1.08384	96.0282	5.05141	90.9254	5.1	1	3	112.5	67.5	1	6.61766
2726	0	54	1	23.6295	76.6	1620	0	11	19	64.8	165.6	1	13	1.14301	44.1888	4.93926	2.17897	193.057	4.82937	86.9287	5.2	1	1	115.5	69.5	0	5.86704
2728	1	54	1	26.4056	91.2	2145	0	26	26	78.3	172.2	0	37	1.26973	49.0876	6.7236	1.84027	163.048	4.66284	83.9311	4.7	1	3	122.5	76.5	1	6.86757
2729	0	44	0	24.1313	75.6	1987	0	18	14	65.3	164.5	0	15	1.11198	42.9891	4.80996	0.9032	80.0235	5.10692	91.9246	5.5	2	1	106	64	90.6	5.69527
2732	1	56	1	26.6763	95	4344	0	19	19	76.1	168.9	0	14	1.19215	46.0884	7.03392	2.9354	260.076	5.60651	100.917	5.9	1	3	94.5	61.5	0	7.14124
2736	0	43	0	22.2589	73	4355	0	9	9	58.2	161.7	0	11	1.60849	62.1843	4.55136	0.42902	38.0112	5.16243	92.9237	5.2	1	1	103	62	1	5.49302
2737	0	53	0	20.3886	68.2	1654	0	6	10	50	156.6	0	9	1.0344	39.9899	4.6548	0.63224	56.0165	4.38529	78.9352	5.1	1	2	90	58.5	0	5.39238
2738	1	55	0	24.6426	77.6	4368	0	31	23	69.8	168.3	1	30	1.20508	46.5882	4.88754	0.80159	71.0209	6.05059	108.911	5.7	2	2	113.5	77	110	6.17271
2739	0	41	0	20.2377	72	2893	0	17	15	54.1	163.5	0	11	1.34472	51.9869	3.98244	0.25967	23.0068	4.55182	81.9328	5.2	1	1	103	65	1	5.27606
2740	0	52	0	22.3615	81.5	1795	0	14	24	55.4	157.4	0	13	1.293	49.9874	6.30984	0.62095	55.0162	4.60733	82.9319	5.5	1	1	135	84.5	0	6.33311
2742	0	58	0	21.8522	82	1643	0	15	16	52.5	155	1	13	1.88519	72.8816	5.74092	0.25967	23.0068	5.05141	90.9254	5.5	1	2	94.5	65.5	60	6.43724
2744	1	45	0	24.2978	85	4010	0	16	19	78.9	180.2	0	16	1.28007	49.4875	4.73238	1.00481	89.0262	5.551	99.918	4.7	2	2	120	81.5	126	6.16969
2745	1	38	0	21.4204	73	2631	0	25	20	58.6	165.4	1	23	1.51022	58.3853	4.57722	0.53063	47.0138	4.71835	84.9303	4.9	2	1	96.5	60	132	5.58481
2746	0	50	0	20.3468	68.5	2764	0	17	17	56	165.9	0	13	1.90588	73.6814	5.63748	0.2258	20.0059	4.60733	82.9319	5	1	1	102	70	0	4.91113
2747	1	51	0	22.8009	77.7	4121	0	19	13	61.4	164.1	0	16	1.02147	39.49	5.0427	1.02739	91.0268	4.94039	88.927	4.7	1	3	137	94	0	6.25777
2748	1	49	0	20.2608	76	4461	0	23	16	56.1	166.4	0	20	1.64987	63.7839	5.5599	1.28706	114.034	5.49549	98.9188	5.4	1	3	115	65	60	5.9449
2751	1	64	0	20.9203	74	2630	0	19	18	54.7	161.7	1	35	1.82572	70.5822	5.9478	2.19026	194.057	4.66284	83.9311	4.8	3	2	116.5	74	154	6.12776
2754	0	40	0	20.6509	64.3	4387	0	14	8	54.8	162.9	1	9	1.87226	72.3817	5.87022	0.66611	59.0173	4.60733	82.9319	5.5	1	2	96.5	56	45.5	4.43746
2756	0	59	0	23.0469	85.5	364	0	15	17	54.8	154.2	0	8	1.38351	53.4865	4.73238	1.10642	98.0288	5.21794	93.9229	5.5	1	1	114	71.5	1	6.69094
2758	0	57	0	18.9075	67	679	0	13	11	47.8	159	0	16	1.19732	46.2883	4.75824	0.36128	32.0094	4.77386	85.9295	5	1	1	90.5	56.5	1	5.16033
2759	1	57	0	22.3567	84	3240	0	14	16	62.5	167.2	1	22	0.791316	30.5923	4.21518	2.94669	261.077	4.94039	88.927	5.1	1	3	126.5	78.5	35	6.67957
2760	1	57	0	20.5035	70.2	686	0	27	24	51.9	159.1	1	28	2.00415	77.4804	4.24104	0.57579	51.015	4.82937	86.9287	5.1	1	1	128	83.5	0	5.78655
2762	1	42	0	20.9755	79.5	4043	0	16	18	57.8	166	0	13	0.654258	25.2936	4.06002	0.41773	37.0109	5.43998	97.9196	4.7	1	3	105	66	0	6.21158
2763	1	40	0	19.8049	75.5	4276	0	14	14	56.9	169.5	0	9	1.7921	69.2825	4.2669	0.60966	54.0159	4.88488	87.9278	4.8	1	1	121.5	78	0	5.63545
2764	0	39	0	22.6956	67.2	4338	0	27	17	55.8	156.8	1	11	1.49988	57.9854	3.67212	0.13548	12.0035	4.88488	87.9278	4.8	1	1	102	59.5	0	5.09533
2765	1	40	0	20.7416	73	4239	0	14	13	59.1	168.8	1	9	0.845622	32.6917	4.47378	0.66611	59.0173	4.55182	81.9328	4.9	1	2	96	64.5	0	5.52824
2766	1	53	0	23.9867	90.3	1761	0	26	22	67.7	168	0	50	0.946476	36.5908	4.47378	0.6774	60.0176	5.05141	90.9254	4.6	2	2	116	74.5	84	6.88122
2767	0	56	0	23.2438	80.8	794	0	13	11	60.4	161.2	0	13	0.786144	30.3923	4.7841	1.90801	169.05	5.16243	92.9237	5.5	1	1	135.5	77.5	0	6.34182
2768	1	54	0	25.9515	87	1099	0	21	16	78.3	173.7	0	15	1.24904	48.2878	5.53404	1.26448	112.033	5.66202	101.916	4.9	2	3	113.5	75.5	114.66	6.61927
2769	1	37	0	22.8466	75.5	2912	0	16	22	71.9	177.4	0	24	0.850794	32.8917	3.7497	2.4838	220.065	5.60651	100.917	5.2	1	2	121.5	73	18	5.45751
2770	1	47	1	22.9056	80	726	0	68	31	59.3	160.9	0	31	1.09388	42.2893	6.15468	0.85804	76.0223	4.9959	89.9262	5.4	1	1	117	71	0	6.44828
2772	0	36	0	17.3551	64	3689	0	11	18	43.6	158.5	0	7	1.40937	54.4862	4.99098	0.72256	64.0188	4.94039	88.927	4.84	1	1	105.5	60	0	4.52953
2773	0	44	0	16.6173	63.8	373	0	13	20	42.7	160.3	1	8	1.70417	65.8834	5.09442	0.36128	32.0094	4.49631	80.9336	5.4	1	1	105	63	0	4.48995
2774	1	38	0	25.3537	87.7	4396	0	30	17	79.7	177.3	0	77	1.33696	51.687	5.40474	1.52415	135.04	5.551	99.918	5.4	1	1	124	83	22	6.33807
2775	0	35	0	20.2629	66.7	2970	0	11	12	54.3	163.7	0	7	1.8283	70.6822	4.70652	0.36128	32.0094	4.66284	83.9311	4.9	1	1	101	62	12	4.6034
2776	1	46	0	25.0519	87.5	3988	0	17	9	80	178.7	1	9	1.56194	60.3848	4.2669	0.63224	56.0165	4.9959	89.9262	5	1	1	102.5	66.5	36	6.35469
2777	1	42	0	24.2543	80	1565	0	24	20	68.7	168.3	0	12	1.11198	42.9891	5.89608	0.9032	80.0235	4.9959	89.9262	5.2	1	3	105.5	67	8.4	6.17728
2778	1	40	0	18.29	69	3654	0	18	25	50.4	166	0	26	1.71193	66.1833	5.14614	1.45641	129.038	5.05141	90.9254	5.146	3	3	116	78.5	154	5.15221
2779	0	59	0	22.2526	76.5	364	0	22	28	53.6	155.2	0	12	1.51022	58.3853	5.6892	0.72256	64.0188	5.05141	90.9254	5.2	1	1	104	64.5	36	6.17567
2781	0	56	0	24.0613	79.9	2921	0	18	13	60.6	158.7	1	10	1.17922	45.5885	5.58576	1.0161	90.0265	5.27345	94.9221	5.6	1	1	89	58	0	6.31053
2782	1	36	0	23.8095	73.7	1796	0	17	22	67.2	168	0	18	1.55419	60.0848	4.16346	0.51934	46.0135	5.82855	104.914	5.146	1	1	120	72.5	8.4	5.5625
2783	1	39	1	24.7851	84.6	4083	0	26	18	76.6	175.8	0	28	0.73701	28.4928	4.99098	3.26281	289.085	4.9959	89.9262	5.1	3	1	127.5	82	170	6.30597
2784	0	40	0	22.1596	80.4	4083	0	9	15	54.9	157.4	0	8	1.4404	55.6859	6.465	1.76124	156.046	5.27345	94.9221	5.2	1	1	143.5	93	0	6.13598
2785	1	40	1	22.4284	82	1822	0	34	30	65.2	170.5	0	21	1.18956	45.9884	6.54258	0.86933	77.0226	5.10692	91.9246	5.5	2	1	107.5	71.5	90	6.17097
2786	1	40	0	22.0997	79	1833	0	16	16	62.3	167.9	0	16	1.18956	45.9884	5.32716	1.02739	91.0268	5.10692	91.9246	5.2	1	1	93.5	62	0	6.0513
2787	1	33	0	25.6482	85.3	3609	1	14	10	79.9	176.5	0	14	1.02923	39.79	4.5255	1.00481	89.0262	4.82937	86.9287	4.6	1	3	98	65.5	1	6.15517
2792	1	44	0	22.057	78.4	4374	0	12	12	70.2	178.4	1	12	1.04216	40.2898	5.24958	1.85156	164.048	5.49549	98.9188	4.5	2	3	106	63.5	126	5.72872
2793	1	37	0	22.9095	79	2897	0	20	31	70	174.8	0	21	1.35506	52.3868	5.74092	0.93707	83.0244	4.88488	87.9278	5.2	2	1	131.5	83	84	5.76719
2794	0	39	0	24.3532	81.5	2973	0	15	13	61.8	159.3	0	11	1.3111	50.6872	5.0427	1.11771	99.0291	5.88406	105.913	5.2	1	1	108.5	63	1	6.1687
2797	1	40	0	18.6545	67.5	4403	0	22	17	52.4	167.6	0	14	1.78434	68.9826	5.172	0.95965	85.025	5.32896	95.9213	5.1	1	3	128.5	78.5	0	4.9036
2799	0	57	0	23.3091	67.8	4353	0	17	14	56	155	1	13	1.77917	68.7826	5.79264	1.20803	107.031	4.94039	88.927	5.4	1	1	109	68.5	0	5.48365
2801	1	40	0	20.1755	77.8	4361	0	20	15	56.2	166.9	0	29	1.40161	54.1863	4.73238	0.9032	80.0235	5.27345	94.9221	4.7	1	2	118	73	1	5.94678
2802	0	52	0	19.6878	70	2520	0	23	20	47.3	155	1	34	1.30852	50.5872	5.40474	1.0161	90.0265	4.71835	84.9303	5.5	1	2	101.5	58	0	5.59168
2803	0	52	0	17.7055	61	1099	0	31	29	44.2	158	1	14	2.52135	97.4754	6.10296	0.40644	36.0106	4.49631	80.9336	5.2	1	1	110.5	72.5	0	4.32315
2804	1	43	0	22.6076	91.8	356	0	35	26	61.4	164.8	0	74	1.44299	55.7859	5.22372	1.9193	170.05	4.49631	80.9336	4.4	2	1	102	66	126	6.83602
2805	0	39	0	21.8867	69.3	356	0	6	11	56.1	160.1	0	7	1.54901	59.8849	3.4911	0.95965	85.025	4.82937	86.9287	5.4	1	1	140.5	91	0	5.16965
2807	1	39	0	22.1493	78	4007	0	14	11	67.6	174.7	0	19	1.03699	40.0899	3.64626	0.75643	67.0197	4.94039	88.927	4.7	2	3	104	71	126	5.73323
2808	0	35	0	20.9081	69.5	3990	0	14	19	49.2	153.4	0	10	2.24206	86.6781	6.28398	0.59837	53.0156	4.77386	85.9295	4.6	1	1	104	71	1	5.34244
2809	0	38	0	17.9186	58	4391	0	11	10	45.3	159	0	7	1.67831	64.8836	5.5599	0.54192	48.0141	4.9959	89.9262	5.1	1	1	105	68.5	12	3.6483
2810	0	35	0	20.5337	80.5	3625	0	14	18	55.7	164.7	0	10	1.26973	49.0876	5.09442	0.60966	54.0159	5.21794	93.9229	4.942	1	2	108.5	69	54	5.80888
2811	0	37	0	26.6114	88	1119	0	9	10	67.7	159.5	0	10	1.22059	47.1881	4.16346	0.32741	29.0085	5.10692	91.9246	5.5	1	1	123.5	79	0	6.44766
2812	1	55	0	21.6473	70	4400	0	19	15	61.9	169.1	1	17	1.78693	69.0826	4.96512	1.16287	103.03	4.77386	85.9295	4.9	2	2	108	73	132	5.35921
2814	1	40	0	18.257	66.6	4360	0	29	22	54.2	172.3	0	12	1.41713	54.7862	4.96512	0.89191	79.0232	4.82937	86.9287	4.8	1	2	109.5	65	1	4.56451
2815	1	60	0	22.038	78.9	2674	0	17	19	62.2	168	1	22	1.37834	53.2865	5.5599	1.20803	107.031	4.66284	83.9311	5.2	2	3	133.5	70	105	6.26584
2816	1	40	0	24.5602	80.5	1808	0	37	22	63.9	161.3	0	22	0.74994	28.9927	6.51672	1.55802	138.041	5.05141	90.9254	5.1	1	3	118.5	76.5	0	6.46399
2817	1	45	0	20.9223	75	4362	0	16	14	58.7	167.5	1	18	1.24645	48.1878	4.03416	0.5645	50.0147	4.88488	87.9278	4.9	1	1	113	71	12	5.78933
2818	1	37	0	23.0375	77.5	2099	0	24	9	66.5	169.9	0	17	0.778386	30.0924	6.43914	2.58541	229.067	5.60651	100.917	5.4	1	3	118	77.5	5.13333	5.92735
2820	1	41	0	18.433	69.3	4382	0	12	9	58.6	178.3	1	13	0.80166	30.9922	4.11174	0.99352	88.0259	5.10692	91.9246	5	1	3	114.5	61	0	4.6912
2821	0	37	0	19.0836	71	1182	0	35	27	45.2	153.9	0	34	1.73262	66.9831	4.80996	0.80159	71.0209	5.10692	91.9246	5.3	1	1	99.5	52.5	1	5.4801
2822	0	34	0	17.5406	59.4	3387	0	10	15	40.9	152.7	0	9	1.45592	56.2858	4.3962	0.23709	21.0062	4.21876	75.9377	5.4	1	1	102	65	1	4.16527
2823	0	33	0	20.8836	67	2289	0	11	14	56.1	163.9	0	14	1.65245	63.8839	3.69798	0.37257	33.0097	4.82937	86.9287	4.636	1	1	100	64	1	4.6152
2824	0	37	0	20.8173	64	1361	0	10	11	52.1	158.2	0	6	1.30076	50.2873	4.3962	0.84675	75.022	5.10692	91.9246	4.8	1	1	107.5	64.5	36	4.63699
2825	1	52	0	24.4768	80	580	0	12	20	68.1	166.8	0	13	1.04992	40.5898	4.68066	0.73385	65.0191	5.10692	91.9246	5.4	3	1	126.5	82.5	154	6.35878
2826	0	47	0	29.6127	91	1088	0	9	8	74.3	158.4	0	20	1.34213	51.8869	4.83582	0.48547	43.0126	5.38447	96.9205	5	1	1	118	55	1	6.76479
2829	1	36	0	20.9573	74.5	2189	0	21	24	66.7	178.4	0	20	1.08612	41.9894	4.49964	0.80159	71.0209	5.60651	100.917	5	1	1	116	74	18	5.20798
2830	0	48	0	17.4458	66.2	4365	0	9	16	47.9	165.7	1	7	2.26534	87.5779	5.37888	0.65482	58.0171	4.82937	86.9287	5.1	1	2	105.5	71	1	4.5778
2833	1	60	0	20.8809	73.5	399	0	12	14	49.2	153.5	0	10	0.961992	37.1906	5.19786	0.97094	86.0253	4.9959	89.9262	5.2	1	1	114.5	66	0	6.38437
2834	1	42	0	24.807	88	1782	0	27	18	70.6	168.7	0	18	1.06285	41.0896	6.82704	1.6935	150.044	4.88488	87.9278	5.4	1	3	109	74	0	6.64914
2836	1	41	1	22.7789	78	4322	0	53	23	63.3	166.7	0	25	0.985266	38.0904	6.28398	1.82898	162.048	5.66202	101.916	5.6	1	3	108	70	60	6.08906
2838	1	40	0	25.7214	88	4402	0	30	20	75.3	171.1	0	64	1.5697	60.6847	5.8185	1.21932	108.032	5.16243	92.9237	5.1	2	3	111.5	72.5	110	6.52558
2840	1	41	0	21.0468	69.5	4395	0	18	13	57.3	165	0	35	1.01888	39.3901	6.49086	2.77734	246.072	5.38447	96.9205	5.1	1	3	125	77.5	0	5.39013
2841	1	40	0	19.7051	72.3	4008	0	20	14	60.9	175.8	0	25	1.09129	42.1893	4.08588	0.75643	67.0197	5.93957	106.912	5.4	1	3	105.5	62	66	5.13296
2842	0	41	0	22.2767	75	3339	0	9	10	57.6	160.8	0	8	1.82054	70.3822	5.71506	0.24838	22.0065	4.60733	82.9319	5	1	1	103.5	62.5	0	5.63431
2844	1	40	1	28.4817	101.8	1085	0	47	27	82.7	170.4	0	17	1.26714	48.9876	5.50818	1.23061	109.032	4.94039	88.927	5	1	2	116.5	70	0	7.10138
2845	0	55	0	20.9799	72.5	2569	0	17	19	55.4	162.5	0	17	2.28861	88.4777	6.465	0.81288	72.0212	5.49549	98.9188	5.6	1	1	147.5	86	54	5.52661
2846	0	50	0	24.7925	84	2520	0	16	17	60.8	156.6	0	26	1.35765	52.4867	4.31862	0.40644	36.0106	4.94039	88.927	5.4	1	1	110	74.5	0	6.48435
2847	0	56	0	25.0568	79	4012	0	7	14	60.9	155.9	0	19	1.62401	62.7841	7.03392	1.82898	162.048	5.551	99.918	5.4	1	1	149	90.5	0	6.34184
2848	0	51	1	23.6383	71.5	741	0	18	13	57.6	156.1	0	10	1.33955	51.7869	5.14614	0.6774	60.0176	5.16243	92.9237	5.5	1	2	106.5	68.5	0	5.72951
2849	1	47	0	26.7277	92.7	3644	0	23	13	71.1	163.1	0	18	0.804246	31.0922	4.93926	1.28706	114.034	5.32896	95.9213	5.248	1	3	115.5	80.5	0	7.08933
2850	1	41	0	18.0982	66	4408	0	17	15	46.1	159.6	0	20	1.45333	56.1858	4.7841	0.2258	20.0059	4.88488	87.9278	4.9	2	3	91	55.5	84	5.10982
2851	0	50	0	19.6028	71	763	0	22	22	47.4	155.5	0	24	1.93433	74.7811	5.76678	0.86933	77.0226	4.88488	87.9278	5.1	1	1	105.5	66.5	12	5.59786
2852	0	52	0	17.5048	68.6	4529	0	13	14	45.6	161.4	1	12	1.64987	63.7839	4.9134	0.32741	29.0085	4.32978	77.936	4.8	1	1	101.5	68.5	60	5.10905
2853	1	41	0	22.9883	79	4401	0	20	16	70	174.5	0	34	1.44557	55.8859	5.76678	1.02739	91.0268	5.49549	98.9188	5	1	1	123.5	75.5	0	5.84137
2854	1	40	0	22.3739	81	2247	0	19	14	63.6	168.6	0	41	1.45333	56.1858	5.4306	1.51286	134.039	5.60651	100.917	4.9	2	3	114	71	90	6.16182
2855	1	41	0	19.8485	76	3998	0	19	15	63.1	178.3	0	23	1.10422	42.6892	6.05124	0.83546	74.0218	5.05141	90.9254	4.5	1	1	110	70	0	5.40652
2857	1	46	0	23.6246	80	4349	0	18	11	69	170.9	0	23	1.15336	44.5887	7.18908	1.38867	123.036	5.88406	105.913	4.8	1	3	94.5	55	22	6.15086
2858	1	40	0	23.4466	78.5	4430	0	20	9	68	170.3	0	19	1.43523	55.486	5.09442	0.60966	54.0159	5.551	99.918	4.9	1	3	105.5	61	60	5.93354
2861	1	56	0	21.1745	75.5	350	0	13	15	63.3	172.9	0	26	1.65504	63.9838	5.22372	0.48547	43.0126	5.60651	100.917	5.4	1	3	128	83	60	5.74062
2867	1	55	0	26.2037	87.2	2924	0	18	17	84.9	180	1	17	0.977508	37.7905	4.21518	0.77901	69.0203	5.49549	98.9188	5.248	3	3	109.5	76	175	6.48791
2872	1	45	0	24.3323	81	4000	0	17	11	71.4	171.3	0	15	1.38092	53.3865	7.2408	1.63705	145.043	5.551	99.918	5.1	1	3	135	84.5	0	6.18854
2873	0	49	0	20.0545	64.2	2562	0	10	13	54.4	164.7	1	8	1.48695	57.4855	4.6548	0.62095	55.0162	5.38447	96.9205	5.5	1	1	119.5	74	0	4.4671
2874	0	45	0	24.249	73.8	2239	0	21	22	60	157.3	0	10	1.5154	58.5852	5.06856	0.47418	42.0123	5.71753	102.916	5.5	1	1	108	65	12	5.79149
2875	0	45	0	29.704	88	2561	0	14	15	76.9	160.9	0	19	1.39903	54.0863	4.9134	0.95965	85.025	5.10692	91.9246	4.7	1	1	125	82	12	6.58583
2876	1	46	0	26.343	90.5	2226	0	32	23	77.3	171.3	0	27	1.06543	41.1896	6.2064	0.77901	69.0203	5.66202	101.916	5.8	2	2	128	82	126	6.76704
2880	0	55	0	24.0793	78	2569	0	17	21	58	155.2	0	16	1.15077	44.4888	7.1115	0.92578	82.0241	5.38447	96.9205	5.8	1	1	108	68.5	0	6.29366
2881	1	43	1	27.1624	85.6	3345	0	19	23	72.7	163.6	0	13	1.25938	48.6877	6.10296	1.42254	126.037	5.21794	93.9229	5.1	1	2	173.5	109	4.2	6.6932
2883	1	44	0	23.6163	86.8	4037	0	39	20	75.5	178.8	0	46	0.93096	35.9909	4.86168	1.47899	131.039	4.88488	87.9278	4.8	2	2	113.5	67.5	120	6.33689
2884	0	40	0	18.0343	56	1841	0	11	13	38.6	146.3	1	7	1.98346	76.6806	4.21518	0.5645	50.0147	5.32896	95.9213	5.1	1	1	94.5	60	0	4.12515
2885	1	49	0	25.6442	87	4409	0	32	20	67.8	162.6	0	25	1.13784	43.9889	4.7841	1.30964	116.034	5.43998	97.9196	4.9	3	2	111.5	70.5	154	6.84446
2889	1	45	0	23.7778	83	4379	0	17	9	64.5	164.7	0	15	0.91803	35.491	4.57722	1.16287	103.03	5.71753	102.916	5.7	2	3	120.5	84	90	6.53544
2893	0	54	0	23.4172	76	2908	0	17	18	65.7	167.5	1	12	1.5335	59.285	4.9134	0.89191	79.0232	5.16243	92.9237	5.5	1	1	143	87	0	5.69494
2894	0	56	0	15.2978	55.5	2089	0	14	24	37.9	157.4	0	10	1.83865	71.0821	4.68066	0.30483	27.0079	4.94039	88.927	5.758	1	1	107.5	67	1	3.4705
2899	0	44	0	19.0514	67.5	3977	0	15	19	46.9	156.9	0	12	1.46626	56.6857	4.37034	0.68869	61.0179	5.43998	97.9196	4.5	1	1	121.5	63.5	12	5.15295
2900	1	46	0	21.2181	74.8	4382	0	34	30	65.8	176.1	0	15	1.76624	68.2828	5.76678	0.88062	78.0229	5.66202	101.916	5.1	1	2	98.5	58.5	66	5.43741
2901	0	55	1	24.0047	80	1214	0	17	18	62.3	161.1	0	10	1.01371	39.1901	5.87022	2.21284	196.058	4.77386	85.9295	5.4	1	1	124	81.5	0	6.27238
2903	1	52	0	19.132	72.5	3645	0	12	12	56.6	172	0	17	1.1637	44.9886	4.57722	0.24838	22.0065	5.16243	92.9237	5	1	3	101	63	36	5.43512
2905	1	48	0	23.178	82	3508	0	33	24	67.3	170.4	0	14	1.35248	52.2868	5.40474	0.77901	69.0203	5.66202	101.916	4.7	1	2	131.5	84.5	60	6.28551
2908	1	46	0	23.0747	86.6	4027	0	13	13	69.3	173.3	0	23	1.06543	41.1896	4.3962	1.04997	93.0273	5.10692	91.9246	4.9	2	2	126	87.5	126	6.471
2910	0	51	0	24.7022	73	4426	0	11	9	56.1	150.7	0	10	1.80244	69.6824	7.2408	1.06126	94.0276	5.21794	93.9229	4.9	1	1	106.5	64.5	0	6.03627
2911	1	53	0	17.3084	73.1	4016	0	21	18	45.2	161.6	0	11	1.04733	40.4898	3.59454	0.49676	44.0129	5.66202	101.916	5.1	1	1	108	70	2.8	5.90382
2913	1	46	0	18.9102	67	4466	0	12	11	49.2	161.3	0	12	1.69642	65.5834	4.47378	0.69998	62.0182	4.82937	86.9287	5.4	1	2	111.5	76.5	36	5.22534
2915	1	50	0	18.6515	74.5	1442	0	15	19	55.5	172.5	0	16	1.40678	54.3863	4.06002	0.72256	64.0188	5.60651	100.917	4.9	2	2	142	92.5	126	5.57295
2916	1	52	0	21.7009	83.5	4125	0	9	17	64.2	172	0	13	0.861138	33.2916	4.55136	1.20803	107.031	4.77386	85.9295	4.4	1	1	138.5	91	1	6.40238
2918	1	48	1	21.6478	75.8	4065	1	95	36	53.7	157.5	0	21	1.20249	46.4883	2.586	0.25967	23.0068	5.43998	97.9196	5.1	1	3	104.5	71.5	1	6.25524
2920	0	46	0	18.3091	65	4047	0	11	19	44.5	155.9	0	11	2.06363	79.7799	5.87022	0.31612	28.0082	5.49549	98.9188	5.2	1	1	118.5	78	4.2	4.90589
2923	1	51	0	21.6754	79.5	3990	0	24	18	65.7	174.1	0	30	0.961992	37.1906	3.69798	0.34999	31.0091	4.82937	86.9287	4.8	2	1	104.5	65	126	6.01713
2924	1	47	1	28.08	85.2	4011	0	33	18	78.5	167.2	0	18	1.24645	48.1878	5.37888	0.72256	64.0188	5.43998	97.9196	5	1	3	116.5	77	0	6.63485
2926	0	52	0	23.0437	79	1515	0	19	24	60.7	162.3	0	76	1.88778	72.9816	5.35302	0.29354	26.0076	5.32896	95.9213	5.2	1	1	112.5	67.5	0	6.02302
2928	0	50	0	19.2225	62.1	4429	0	19	23	46.9	156.2	0	10	1.73779	67.183	5.50818	0.46289	41.0121	4.27427	76.9369	5.2	1	1	88.5	56	0	4.60216
2929	1	48	0	21.8722	75.7	3577	0	15	11	62.1	168.5	0	12	0.664602	25.6935	4.5255	2.81121	249.073	5.38447	96.9205	5.4	1	3	114.5	74	10.2667	5.9891
2931	0	41	0	20.1613	67.2	3164	0	16	10	48.5	155.1	0	10	1.5516	59.9849	5.01684	1.19674	106.031	5.16243	92.9237	5.6	1	1	102.5	60	0	5.18307
2932	0	55	0	23.0391	76	1379	0	11	17	56.5	156.6	1	11	1.44557	55.8859	5.32716	0.98223	87.0256	5.49549	98.9188	5.2	1	1	114.5	68.5	0	6.08485
2933	1	42	0	22.7925	79	4397	0	29	18	64.1	167.7	0	76	1.14818	44.3888	6.15468	1.71608	152.045	5.82855	104.914	5	1	1	123	88	54	6.12288
2934	1	49	0	25.1007	81.3	3659	0	31	24	72.2	169.6	0	27	1.31627	50.8872	5.14614	1.23061	109.032	5.551	99.918	5.2	3	3	133.5	87	154	6.32255
2936	0	48	0	20.1069	65	2881	0	9	18	44.4	148.6	0	12	1.3861	53.5865	4.62894	0.66611	59.0173	5.551	99.918	4.9	1	2	125	69.5	1	5.34213
2942	1	45	0	20.0949	69	4565	0	19	15	61.4	174.8	0	13	1.44557	55.8859	5.01684	0.49676	44.0129	4.94039	88.927	4.9	2	3	101.5	64	84	4.83831
2943	1	51	1	25.709	92.6	3289	0	33	28	75	170.8	0	19	1.00595	38.8902	6.43914	1.97575	175.051	5.05141	90.9254	5.5	1	1	111.5	77.5	1	6.94372
2944	0	56	0	16.0167	53.5	309	0	17	17	37.2	152.4	0	25	2.30413	89.0775	5.8185	0.50805	45.0132	4.94039	88.927	5.2	2	1	92.5	61	87.5	3.42654
2945	0	44	1	23.4292	82.5	1402	0	26	25	63.4	164.5	1	22	1.58005	61.0846	4.96512	1.00481	89.0262	5.43998	97.9196	5.7	1	1	114.5	73	35	6.10965
2946	0	55	0	20.7758	71	413	0	11	9	49.4	154.2	0	14	2.88856	111.672	7.3701	0.5645	50.0147	5.10692	91.9246	5.1	1	1	132	84	1	5.68885
2947	0	48	0	30.1783	88.8	4389	0	17	17	79.2	162	0	40	1.49212	57.6854	4.9134	0.65482	58.0171	5.05141	90.9254	5.1	1	1	131.5	82	1	6.62257
2948	1	58	0	19.0144	70.5	3997	0	19	19	55.6	171	0	13	1.60332	61.9844	5.74092	0.6774	60.0176	5.77304	103.915	5.2	3	3	125.5	79.5	154	5.32094
2949	0	54	0	20.2871	74.5	3997	0	16	19	52	160.1	0	9	2.59634	100.375	7.08564	0.72256	64.0188	4.27427	76.9369	4.8	1	1	103.5	66.5	0	5.73426
2952	1	58	0	20.8429	78.5	3392	0	17	13	59.6	169.1	0	15	1.16111	44.8887	4.68066	0.39515	35.0103	5.05141	90.9254	5.5	2	1	101	63.5	126	6.15924
2953	1	62	0	26.1748	85.3	736	0	16	14	73.7	167.8	0	20	1.13267	43.7889	4.06002	1.10642	98.0288	5.43998	97.9196	4.8	2	2	135	88	99	6.77824
2955	1	38	0	20.93	82.5	705	0	27	21	69.1	181.7	0	25	1.06026	40.9897	4.60308	1.34351	119.035	4.16325	74.9385	4.6	3	1	102.5	55.5	154	5.80355
2957	0	40	0	21.6642	73.6	667	0	15	14	53.4	157	0	9	1.36799	52.8866	4.24104	0.51934	46.0135	4.55182	81.9328	4.6	1	1	87	57	1	5.6712
2958	1	53	0	24.7413	88.6	596	0	23	17	72.6	171.3	0	14	1.34989	52.1868	5.6892	0.62095	55.0162	5.66202	101.916	5.1	1	3	122	68.5	4.2	6.70667
2959	1	34	0	21.7283	72	761	0	11	14	67	175.6	1	10	1.41713	54.7862	5.0427	1.33222	118.035	5.10692	91.9246	4.9	2	2	117	69	126	5.02969
2960	1	47	0	19.8821	75.9	2835	0	18	19	62.5	177.3	0	16	2.29637	88.7776	5.71506	0.55321	49.0144	5.49549	98.9188	5	2	1	107.5	69.5	91	5.45268
2964	1	40	0	21.1134	76.8	3976	0	25	14	57.9	165.6	0	10	1.26197	48.7877	5.40474	0.84675	75.022	5.38447	96.9205	5	1	3	122.5	82	1	5.94451
2965	1	45	0	23.9853	89.8	392	0	18	16	65.3	165	0	20	1.00078	38.6902	5.76678	0.99352	88.0259	5.27345	94.9221	4.9	1	3	99.5	63.5	1	6.83386
2966	1	41	1	22.7697	85.3	2989	0	20	12	68.7	173.7	0	18	0.773214	29.8925	4.44792	2.78863	247.073	5.82855	104.914	5.1	1	3	113	67.5	60	6.38975
2969	1	43	0	21.9392	86.1	3248	0	18	12	69.2	177.6	0	13	1.22835	47.488	6.77532	0.66611	59.0173	5.77304	103.915	4.7	1	1	116	74	1	6.24461
2972	1	42	1	25.5492	81.5	4382	0	23	11	67.3	162.3	0	19	1.09129	42.1893	5.24958	1.54673	137.04	5.21794	93.9229	4.7	1	1	133	84	0	6.49286
2974	0	51	0	21.1752	66	4544	0	15	12	51.4	155.8	0	17	1.89554	73.2815	6.25812	0.94836	84.0247	4.71835	84.9303	5.5	1	3	101.5	64	0	5.1469
2978	1	40	1	21.5561	81.2	4382	0	16	16	67	176.3	0	19	0.82752	31.9919	4.68066	1.93059	171.05	5.66202	101.916	5.9	1	3	97.5	52.5	2.8	5.98323
2979	0	52	0	26.1943	78	1910	0	16	13	61.8	153.6	0	14	1.35248	52.2868	4.75824	0.63224	56.0165	5.05141	90.9254	5.2	1	1	124.5	81	0	6.31398
2980	0	40	0	19.7378	63	2629	0	9	8	51.8	162	0	7	1.83865	71.0821	3.879	0.82417	73.0215	4.9959	89.9262	4.9	1	1	105	60.5	0	4.30365
2981	0	59	0	23.5767	77.5	2583	0	12	12	54.4	151.9	1	12	1.22059	47.1881	7.1115	1.47899	131.039	6.05059	108.911	5.6	1	1	119	75.5	9.1	6.405
2982	0	49	0	23.681	73.9	1429	0	21	19	58	156.5	0	15	1.71969	66.4832	5.45646	1.15158	102.03	4.71835	84.9303	5.6	1	1	102.5	69	1	5.8627
2983	0	44	0	20.2581	70	4000	0	11	10	49.3	156	1	8	1.89037	73.0815	5.0427	0.24838	22.0065	5.10692	91.9246	4.7	1	1	122.5	78.5	60	5.41583
2984	0	42	0	20.2463	68	4375	0	14	12	53.2	162.1	0	9	1.49729	57.8854	3.80142	0.44031	39.0115	4.55182	81.9328	5.1	2	2	94	60.5	108	4.94998
2985	0	44	1	25.3396	79	3277	0	11	14	63.9	158.8	0	9	1.80761	69.8824	5.6892	1.03868	92.027	4.77386	85.9295	5	1	1	107	70.5	0	6.08487
2986	0	44	0	21.0382	67.6	4304	0	10	9	49.7	153.7	0	10	1.59298	61.5845	5.32716	0.55321	49.0144	4.77386	85.9295	5.4	1	1	119.5	74	0	5.32001
2987	0	39	0	17.9716	56.3	3292	0	12	12	46.7	161.2	1	10	2.26275	87.4779	5.50818	0.68869	61.0179	4.66284	83.9311	5	1	1	105	69	0	3.1942
2988	0	45	0	18.6144	63	2551	0	10	15	45.3	156	1	9	2.09207	80.8796	5.79264	0.41773	37.0109	4.27427	76.9369	5.4	1	1	85.5	54.5	0	4.64112
2989	0	45	0	21.0818	70.7	4200	0	11	9	53.7	159.6	0	10	1.21283	46.8882	4.86168	0.92578	82.0241	5.38447	96.9205	5	1	1	94.5	60.5	0	5.42156
2990	0	40	0	18.4737	67	3311	0	10	8	44.9	155.9	0	12	1.5697	60.6847	5.22372	0.51934	46.0135	4.77386	85.9295	4.6	1	1	94.5	61	12	5.06246
2991	0	42	0	20.4125	62.6	4013	0	7	8	50.7	157.6	0	9	1.7171	66.3832	6.30984	0.69998	62.0182	4.4408	79.9344	4.8	1	2	91.5	54	4.2	4.52106
2992	0	50	0	19.7956	65	2191	0	15	19	46.4	153.1	0	14	1.77917	68.7826	4.11174	0.65482	58.0171	5.60651	100.917	4.9	1	1	94	58.5	0	5.13378
2994	1	69	0	17.5582	72.5	365	0	12	14	48.5	166.2	0	15	0.972336	37.5905	3.95658	0.69998	62.0182	5.10692	91.9246	5.4	1	3	95	62.5	0	5.83984
2996	1	46	0	20.7488	80.2	4375	0	24	14	67.6	180.5	0	30	1.18439	45.7884	5.63748	1.73866	154.045	6.05059	108.911	5.7	1	3	102.5	62.5	44	5.78948
2997	1	47	0	19.85	73.5	3837	0	20	18	64.6	180.4	1	13	1.75072	67.6829	5.32716	0.84675	75.022	5.77304	103.915	5.248	1	1	162	98	16.7	5.1156
2998	1	45	0	22.2075	82.9	3909	0	19	13	67.7	174.6	0	19	1.5878	61.3845	5.50818	1.38867	123.036	4.88488	87.9278	4.7	1	3	108.5	68.5	2.8	6.14983
2999	0	46	0	19.7179	67.3	3909	0	13	18	50.1	159.4	0	9	2.00156	77.3805	6.05124	0.84675	75.022	5.32896	95.9213	5.5	1	1	119.5	73.5	0	5.03515
3001	0	41	0	15.4864	56	1460	0	22	15	41.5	163.7	0	11	2.42567	93.7763	5.61162	0.81288	72.0212	4.88488	87.9278	4.9	1	1	86	49	0	2.95182
3002	0	41	0	20.2246	59.5	1460	0	16	15	44.3	148	1	8	1.34213	51.8869	4.34448	0.59837	53.0156	4.60733	82.9319	5	1	1	95.5	60.5	0	4.62279
3006	0	35	0	20.5209	72	266	0	10	12	47.1	151.5	1	10	1.34472	51.9869	4.0083	0.89191	79.0232	4.82937	86.9287	5.1	1	1	113	71	0	5.66098
3007	0	40	0	21.4914	68.8	4301	0	11	13	51.5	154.8	0	11	1.36799	52.8866	4.70652	0.28225	25.0073	4.71835	84.9303	5.1	1	1	101	65	1	5.34415
3009	0	41	0	18.8672	72.5	3281	0	13	16	48.3	160	0	9	1.22059	47.1881	5.8185	1.03868	92.027	4.9959	89.9262	5.5	1	1	102	64.5	1	5.4649
3010	0	38	0	17.9421	68	3215	0	13	12	50.7	168.1	0	9	1.1818	45.6885	5.35302	0.62095	55.0162	4.94039	88.927	4.6	1	1	103.5	67.5	0	4.60038
3011	0	35	0	20.5956	77	1847	0	13	20	55.8	164.6	0	16	1.47402	56.9856	4.86168	1.47899	131.039	4.71835	84.9303	4.8	2	3	120	76	136.5	5.57857
3012	0	35	0	17.4681	63	2251	0	14	14	45.9	162.1	0	11	1.70935	66.0833	4.21518	0.46289	41.0121	4.32978	77.936	4.8	1	1	97	65.5	1	4.16891
3013	0	35	0	22.2145	78	2493	0	10	16	54.2	156.2	0	16	1.72486	66.6832	3.56868	0.60966	54.0159	4.55182	81.9328	4.9	1	3	102	62.5	1	5.90643
3017	1	31	0	22.3482	67.5	3751	0	23	18	66.5	172.5	0	74	1.76624	68.2828	4.86168	0.72256	64.0188	5.551	99.918	4.4	1	2	105	65	22	4.57578
3018	1	46	0	21.4261	82.1	4015	0	23	15	56.3	162.1	0	28	1.23869	47.8879	6.23226	0.68869	61.0179	5.551	99.918	5.2	1	3	106	68	12	6.48263
3019	0	45	0	19.699	67.1	401	0	13	14	57.4	170.7	1	10	1.76624	68.2828	5.22372	0.53063	47.0138	5.05141	90.9254	5.6	1	1	117.5	72.5	0	4.46193
3021	1	41	0	20.9857	65.2	4356	0	16	16	54.6	161.3	0	13	1.64728	63.6839	4.96512	0.42902	38.0112	5.32896	95.9213	4.9	1	3	104.5	68.5	12	4.98367
3022	1	41	0	23.0747	78.5	4427	0	12	8	69.3	173.3	0	17	0.993024	38.3903	7.05978	1.81769	161.047	5.16243	92.9237	5.4	1	1	92.5	60.5	18	5.90009
3024	1	40	0	22.7099	89	4527	0	33	22	74.4	181	0	19	1.06026	40.9897	4.44792	1.00481	89.0262	4.9959	89.9262	5.1	1	3	110.5	69.5	5.13333	6.30254
3025	0	50	0	22.0376	75	1943	0	19	16	60.8	166.1	0	10	2.72564	105.373	6.95634	0.65482	58.0171	4.88488	87.9278	5.5	1	1	110	66.5	0	5.53952
3026	1	40	1	23.2258	83.2	4524	0	17	10	66.1	168.7	0	19	2.05328	79.38	5.74092	0.83546	74.0218	5.21794	93.9229	5.4	1	3	99.5	62.5	1	6.25939
3028	0	41	0	20.0017	68.2	4384	0	8	12	53.6	163.7	0	6	1.44816	55.9859	4.06002	0.60966	54.0159	4.60733	82.9319	5.1	1	1	85	56	0	4.88873
3029	1	43	1	24.966	87.4	4386	0	25	19	68.3	165.4	0	20	1.1456	44.2888	6.18054	1.52415	135.04	5.38447	96.9205	5.2	1	2	110	70.5	1	6.70993
3032	0	47	0	23.0502	69.5	1419	0	13	16	58.2	158.9	1	14	1.81796	70.2823	5.19786	0.55321	49.0144	4.94039	88.927	5.5	1	1	96.5	55	0	5.34648
3038	1	45	0	24.6183	90	4309	0	22	14	69.4	167.9	0	46	0.72408	27.9929	5.9478	1.45641	129.038	5.32896	95.9213	5.1	2	3	120	78	132	6.84222
3046	1	66	1	21.5825	77	1094	0	23	27	62.3	169.9	0	18	1.293	49.9874	5.35302	0.66611	59.0173	5.32896	95.9213	5.8	2	2	106.5	71	84	6.10709
3048	0	56	0	18.5856	69.4	255	0	11	15	40.6	147.8	0	9	1.70935	66.0833	6.25812	0.63224	56.0165	5.49549	98.9188	5	1	1	92.5	61.5	0	5.81844
3049	1	40	1	28.2166	91	4023	0	67	41	89	177.6	0	53	1.20249	46.4883	6.05124	0.88062	78.0229	5.88406	105.913	5.9	1	3	126	83	12	6.57851
3051	1	46	0	24.5651	82.8	2966	0	26	16	68.1	166.5	0	46	0.993024	38.3903	6.41328	2.00962	178.052	5.71753	102.916	5.4	1	3	110.5	70	0	6.50801
3053	0	59	0	20.0416	61	770	0	18	15	46	151.5	1	11	1.4223	54.9861	6.12882	0.6774	60.0176	5.82855	104.914	5.6	1	1	126	81	22	4.85653
3054	1	39	0	24.0156	91	1983	0	20	16	70.8	171.7	0	16	1.24645	48.1878	3.51696	0.44031	39.0115	5.32896	95.9213	5.1	2	2	103.5	65	84	6.61129
3055	1	35	0	20.0041	73	2913	0	17	13	62.6	176.9	1	11	1.52315	58.8851	4.55136	0.74514	66.0194	5.05141	90.9254	4.8	1	1	108	70.5	36	5.04539
3056	1	39	0	18.3134	67.3	2825	0	20	16	53.3	170.6	0	17	1.27231	49.1876	6.05124	1.26448	112.033	5.16243	92.9237	5.7	1	3	104.5	62	5.13333	4.74538
3058	0	56	1	21.5022	83.5	1756	0	22	23	56.5	162.1	0	12	1.31627	50.8872	6.05124	1.0161	90.0265	5.10692	91.9246	5.5	1	1	123.5	82.5	1	6.35335
3059	1	48	1	21.7757	79.5	1127	0	41	26	59.5	165.3	0	30	1.21801	47.0881	5.84436	0.94836	84.0247	5.66202	101.916	5.9	1	3	118	77.5	0	6.27209
3060	0	58	0	18.7408	65	1038	0	10	18	47.2	158.7	0	7	0.87924	33.9914	6.02538	1.09513	97.0285	5.05141	90.9254	5.2	1	1	81.5	51	1	5.00609
3063	0	45	0	19.3025	73	2153	0	14	18	49.6	160.3	0	12	2.00156	77.3805	4.21518	0.40644	36.0106	4.82937	86.9287	4.9	1	1	111	68	1	5.50015
3064	1	63	0	23.0365	81.7	1315	0	27	21	57	157.3	0	17	1.1999	46.3883	5.92194	1.10642	98.0288	4.9959	89.9262	5.4	1	2	131	83.5	12	6.81516
3066	1	45	0	26.3079	81.5	1807	1	16	13	80.2	174.6	0	8	0.832692	32.1919	3.6204	1.06126	94.0276	5.66202	101.916	5.1	1	1	132.5	86	0	6.20077
3067	1	54	0	22.3836	84.5	4151	0	34	26	62.8	167.5	0	15	1.92916	74.5812	5.19786	0.71127	63.0185	5.88406	105.913	4.9	1	1	117	70	54	6.53886
3070	0	48	0	27.0909	84.5	3665	0	14	14	63.5	153.1	0	35	1.50505	58.1853	5.14614	0.77901	69.0203	5.60651	100.917	5.4	1	1	135.5	75.5	1	6.60737
3071	0	40	0	24.8418	71	292	0	17	18	60.3	155.8	0	14	1.76882	68.3827	5.5599	0.62095	55.0162	4.82937	86.9287	5.4	1	1	114.5	72	1	5.54224
3075	1	50	1	24.6313	85.5	3665	0	21	15	72.7	171.8	0	21	1.36799	52.8866	4.68066	0.54192	48.0141	5.77304	103.915	5.5	1	1	131.5	72	66	6.49551
3077	1	48	0	19.4826	73.6	4498	0	13	16	54.4	167.1	0	15	1.45075	56.0858	5.50818	1.26448	112.033	5.27345	94.9221	5.4	1	3	125	77	66	5.70104
3079	0	43	0	20.6231	72	4062	0	6	9	52.4	159.4	0	9	1.38351	53.4865	4.08588	0.30483	27.0079	4.49631	80.9336	4.7	1	2	103.5	63	36	5.47017
3081	1	47	0	19.5721	65.3	4430	0	16	16	55.9	169	0	9	1.44299	55.7859	5.58576	0.71127	63.0185	5.60651	100.917	5.4	2	1	112.5	69.5	84	4.68283
3082	1	51	0	22.7195	82	1453	0	40	29	64.2	168.1	0	67	1.29559	50.0874	6.2064	1.49028	132.039	5.38447	96.9205	5	3	3	171	111	154	6.39982
3085	1	52	0	23.015	83	2491	0	18	19	65.5	168.7	0	15	1.08353	41.8894	5.12028	0.91449	81.0238	4.88488	87.9278	5.2	1	3	94.5	57	0	6.46094
3086	1	47	1	21.4832	83.5	2583	1	41	19	64	172.6	0	34	1.06802	41.2896	4.99098	1.32093	117.034	5.10692	91.9246	5.5	1	2	137.5	91.5	2.8	6.30151
3087	0	60	0	18.1055	68.5	3772	0	23	24	45.6	158.7	0	14	2.19551	84.8786	5.06856	0.76772	68.02	5.16243	92.9237	5.146	1	1	126.5	79.5	0	5.31005
3088	1	50	1	24.8264	87.5	1465	0	15	19	68	165.5	0	29	1.07319	41.4895	5.4306	1.11771	99.0291	5.93957	106.912	5.8	1	1	136	83	1	6.80301
3089	1	45	0	23.2785	79.8	4361	0	17	21	72.6	176.6	0	13	0.912858	35.2911	4.83582	1.09513	97.0285	5.21794	93.9229	5	1	2	137.5	85	60	5.93957
3092	1	54	0	23.2469	82.6	3819	0	21	20	67.5	170.4	0	14	1.1637	44.9886	5.99952	0.7903	70.0206	5.60651	100.917	5	3	1	104.5	72	154	6.40971
3093	1	47	1	24.9912	86	1763	0	31	22	68.7	165.8	0	21	1.1275	43.589	6.10296	1.67092	148.044	4.66284	83.9311	4.942	1	1	115	74.5	0	6.68645
3097	0	45	0	26.5935	89	1479	0	17	19	65.3	156.7	0	13	1.56194	60.3848	5.37888	0.47418	42.0123	4.88488	87.9278	5	1	1	123.5	74	0	6.63414
3098	1	43	1	23.7996	80.5	3649	0	25	16	68.7	169.9	0	31	0.91803	35.491	5.5599	2.258	200.059	5.16243	92.9237	5.554	2	1	108	68.5	84	6.21822
3102	1	39	0	22.7914	80.2	4408	0	21	22	62.2	165.2	1	20	1.50764	58.2853	4.99098	0.50805	45.0132	4.9959	89.9262	4.7	2	2	105.5	68	126	6.17627
3103	0	39	0	21.1454	65	3935	0	8	10	54.2	160.1	0	7	1.86192	71.9818	5.12028	0.46289	41.0121	5.77304	103.915	4.8	1	1	107	71	22	4.66731
3104	1	54	0	17.6401	65.5	3974	0	12	18	50.8	169.7	0	8	1.53867	59.485	4.29276	0.71127	63.0185	4.94039	88.927	4.7	3	2	121.5	80.5	154	4.7086
3106	1	49	0	19.4176	75.8	2974	0	14	20	55	168.3	0	11	0.889584	34.3913	4.18932	0.85804	76.0223	4.60733	82.9319	4.9	2	3	102	68.5	90	5.88732
3107	1	62	0	21.2661	79	777	0	19	21	65.5	175.5	1	20	1.27748	49.3875	6.64602	1.18545	105.031	5.21794	93.9229	5.7	1	1	101	66	1	6.03448
3108	0	34	0	18.5493	65.4	733	0	20	18	46.6	158.5	0	8	1.49988	57.9854	4.37034	0.40644	36.0106	4.27427	76.9369	4.6	1	1	92.5	60	0	4.66641
3109	0	53	0	22.1315	73.5	4020	0	11	12	54.9	157.5	0	8	1.44816	55.9859	4.93926	0.37257	33.0097	4.27427	76.9369	5.1	1	1	95	61	0	5.80734
3111	0	56	0	19.5794	63.5	4683	0	18	16	50.5	160.6	0	12	2.56014	98.975	6.41328	0.47418	42.0123	5.10692	91.9246	5	2	1	105	69.5	84	4.60998
3112	0	46	0	22.4223	73.3	4361	0	12	11	56.9	159.3	0	14	1.6447	63.5839	5.40474	0.63224	56.0165	4.77386	85.9295	5.6	1	1	120	74.5	0	5.64937
3113	0	45	0	18.7925	59	2856	0	21	18	44.8	154.4	0	13	1.96277	75.8808	4.37034	0.60966	54.0159	5.16243	92.9237	5.7	1	1	108	68	0	4.19361
3114	0	49	0	21.1427	71.7	3655	0	16	14	54.6	160.7	1	12	1.68349	65.0836	4.75824	0.63224	56.0165	5.27345	94.9221	5.1	1	1	97	61.5	36	5.48047
3117	1	59	0	24.3373	83	1086	0	29	31	64.9	163.3	0	18	1.1275	43.589	4.60308	0.75643	67.0197	5.551	99.918	5.5	1	3	113.5	77.5	54	6.70958
3122	0	52	0	23.0863	72.5	3290	0	8	11	50.5	147.9	0	9	1.44816	55.9859	5.61162	0.74514	66.0194	5.05141	90.9254	5.1	1	1	96.5	62.5	0	6.09244
3123	1	44	1	24.63	89.8	4407	0	22	18	71.6	170.5	0	33	1.30593	50.4873	4.24104	0.72256	64.0188	5.21794	93.9229	5.1	1	2	123.5	75	1	6.67019
3124	0	50	1	23.3969	79.5	1078	0	19	19	61.1	161.6	0	32	1.98863	76.8806	6.90462	1.88543	167.049	5.05141	90.9254	5.6	1	1	99.5	58	1	6.08584
3125	0	40	0	18.9313	67.5	4508	0	9	11	45.6	155.2	0	7	1.85675	71.7819	5.61162	0.65482	58.0171	5.16243	92.9237	4.8	2	1	111.5	75	84	5.14572
3128	1	65	0	20.7585	78	386	0	15	16	60.7	171	0	30	1.8102	69.9823	4.47378	0.55321	49.0144	5.43998	97.9196	5.5	1	2	120	73.5	60	6.09023
3129	0	40	0	17.9827	66	4403	0	13	13	44.1	156.6	1	7	1.22318	47.2881	3.98244	0.47418	42.0123	4.21876	75.9377	4.9	1	1	84.5	51	12	4.9287
3131	0	51	1	30.323	94.9	4317	0	105	67	68.5	150.3	0	84	1.23094	47.588	4.9134	0.82417	73.0215	5.38447	96.9205	5.5	1	1	132	80.5	0	7.08119
3133	0	45	0	21.3655	67	664	0	19	20	51	154.5	0	21	1.30334	50.3873	4.0083	0.62095	55.0162	4.71835	84.9303	4.7	1	3	93	56	60	5.26473
3134	1	45	1	24.3993	83.4	4447	0	26	18	76.7	177.3	0	26	1.13525	43.8889	5.97366	1.07255	95.0279	5.60651	100.917	5.4	1	3	100	66	54	6.17144
3136	1	50	1	24.7331	82.5	4416	0	26	15	61.9	158.2	0	15	0.858552	33.1916	4.6548	1.56931	139.041	5.38447	96.9205	5.7	3	3	106	65.5	154	6.77836
3137	1	48	0	21.3578	75	358	0	19	14	61	169	0	16	2.53687	98.0752	5.45646	0.57579	51.015	4.9959	89.9262	4.4	1	1	123.5	76.5	60	5.71931
3138	1	50	0	19.3237	76.5	2188	0	16	19	57.5	172.5	0	13	1.60332	61.9844	6.465	1.11771	99.0291	4.94039	88.927	5.1	1	3	142	92	0	5.75242
3139	1	56	0	21.53	79	1462	0	22	18	58.9	165.4	0	31	1.293	49.9874	3.95658	0.60966	54.0159	5.551	99.918	5.4	2	3	110.5	65.5	126	6.30809
3140	1	46	0	25.9416	87	2105	0	14	18	78	173.4	0	16	0.6465	24.9937	3.93072	0.85804	76.0223	4.82937	86.9287	5.2	1	1	132	93	5.6	6.59802
3142	0	43	0	18.0996	62.5	930	0	32	23	44.5	156.8	0	19	1.94467	75.181	6.02538	0.60966	54.0159	4.88488	87.9278	5.1	2	2	99	63	87.5	4.5156
3143	0	43	0	19.6338	68	4382	0	17	13	49.2	158.3	0	13	1.10681	42.7892	3.90486	0.71127	63.0185	4.94039	88.927	5.2	1	1	97	62	0	5.16167
3145	0	47	0	20.3889	75	3177	0	7	17	52	159.7	0	8	2.46704	95.3759	6.43914	0.25967	23.0068	4.88488	87.9278	5.554	1	1	127	78.5	1	5.70311
3146	0	42	0	18.8099	63.8	4347	0	10	9	45.6	155.7	0	10	1.40937	54.4862	6.41328	0.83546	74.0218	5.38447	96.9205	5.1	1	1	96	61	0	4.77048
3147	0	41	0	19.5224	67.3	4223	0	11	15	45.7	153	0	9	1.47143	56.8856	5.172	1.15158	102.03	4.82937	86.9287	5.2	1	3	102.5	58.5	1	5.27343
3151	1	40	0	21.7336	75.8	1109	0	20	13	63.7	171.2	0	15	1.37575	53.1866	5.6892	0.89191	79.0232	4.66284	83.9311	5	1	3	119.5	72	22.75	5.65895
3152	1	42	0	19.5924	72.2	4417	0	13	11	51.8	162.6	0	12	1.39644	53.9864	4.9134	0.6774	60.0176	5.32896	95.9213	4.8	1	3	99	60.5	0	5.6679
3153	1	61	0	18.784	71	3669	0	16	16	55.7	172.2	0	15	1.1637	44.9886	5.27544	1.37738	122.036	5.77304	103.915	5.452	2	3	104	64	110	5.38931
3154	1	59	1	23.3497	80.5	2248	0	21	17	60.6	161.1	0	21	1.11457	43.0891	5.48232	0.81288	72.0212	5.32896	95.9213	5.5	1	2	126	81	4.2	6.61499
3156	1	40	1	31.4897	102	3270	1	29	15	101.8	179.8	0	23	1.09646	42.3893	6.12882	1.28706	114.034	5.93957	106.912	5.5	2	3	133.5	80	110	7.03134
3157	0	59	0	22.4501	72	756	0	13	13	58.7	161.7	0	10	1.5878	61.3845	4.34448	0.32741	29.0085	4.94039	88.927	5.2	1	1	120	70.5	1	5.59355
3158	1	59	1	24.706	81	3766	0	17	19	65.4	162.7	1	15	0.804246	31.0922	5.22372	1.53544	136.04	5.05141	90.9254	4.9	1	2	120	75	12	6.67609
3159	1	59	0	19.2554	69.3	1485	0	8	11	51.6	163.7	0	12	1.01888	39.3901	4.6548	0.81288	72.0212	4.88488	87.9278	5.2	1	3	130.5	81	0	5.56847
3162	1	42	1	27.7211	95.4	359	0	29	19	78.8	168.6	1	25	1.08612	41.9894	7.47354	1.96446	174.051	5.10692	91.9246	5.4	1	3	110	66.5	47	6.99901
3163	0	43	1	23.1209	81.1	2086	0	12	19	57.5	157.7	0	9	1.2749	49.2876	4.1376	0.99352	88.0259	5.05141	90.9254	5	1	1	136	88	1	6.22032
3165	0	51	1	23.1736	84.5	680	0	40	26	49.6	146.3	0	31	1.34472	51.9869	5.89608	2.86766	254.075	6.05059	108.911	5.5	1	2	115	72.5	0	6.77332
3166	1	38	0	24.1605	84	1102	0	22	16	70.4	170.7	0	14	1.47402	56.9856	5.5599	0.76772	68.02	5.21794	93.9229	5.4	1	1	105	63	1	6.26277
3168	0	44	0	20.2004	69	377	0	9	14	56	166.5	0	6	1.84123	71.182	4.75824	0.50805	45.0132	4.66284	83.9311	5.2	1	1	92	60	12	4.87199
3169	1	60	0	20.1847	67	2792	0	18	14	49.5	156.6	0	12	1.58263	61.1846	5.45646	0.82417	73.0215	5.32896	95.9213	5.4	1	1	117.5	77.5	0	5.63365
3171	0	54	0	19.9609	63.2	1497	0	8	14	46.3	152.3	0	11	1.74038	67.283	5.0427	0.54192	48.0141	4.71835	84.9303	5.1	2	3	109.5	67.5	84	5.0057
3174	0	46	0	19.2788	62.5	1247	0	12	12	45.9	154.3	1	7	1.62401	62.7841	5.35302	0.77901	69.0203	4.71835	84.9303	4.9	1	1	99	58	0	4.72319
3175	1	49	0	25.7076	87.2	4340	0	55	27	75.7	171.6	0	22	1.00854	38.9902	6.5943	1.129	100.029	5.66202	101.916	5.5	1	3	119.5	70.5	36	6.64537
3176	0	45	1	25.4758	85.5	1097	0	35	30	66.2	161.2	0	37	1.18956	45.9884	5.76678	2.4838	220.065	5.49549	98.9188	5.1	1	1	132.5	85.5	1	6.45521
3177	0	49	1	30.9379	102	239	0	15	17	79.3	160.1	0	13	1.56453	60.4847	5.84436	0.82417	73.0215	5.49549	98.9188	5.7	1	1	134	76.5	0	7.05801
3181	1	27	0	24.6022	80	4499	0	22	17	74.4	173.9	0	14	1.04474	40.3898	4.29276	0.60966	54.0159	4.9959	89.9262	4.5	1	3	104	62	36	5.73606
3182	0	39	0	20.5036	66	3660	0	8	13	48.5	153.8	1	10	1.64728	63.6839	4.1376	0.40644	36.0106	4.88488	87.9278	5.6	1	1	102	62	4.24667	5.06727
3183	1	40	0	23.9718	77	4654	0	12	12	67.9	168.3	1	11	1.36282	52.6867	4.57722	0.57579	51.015	5.27345	94.9221	5.1	1	3	109	70.5	0	5.8998
3184	0	49	0	23.8878	84	2232	0	14	20	61	159.8	0	10	1.5516	59.9849	4.86168	0.32741	29.0085	4.55182	81.9328	4.9	1	1	109.5	71	18	6.35793
3185	0	35	0	20.2722	68	4320	0	9	10	50.8	158.3	0	13	1.71193	66.1833	4.9134	0.28225	25.0073	4.9959	89.9262	4.7	1	1	107.5	64	36.4	5.0006
3186	1	47	0	21.6902	73.3	1495	0	19	19	61	167.7	1	14	1.74555	67.483	5.32716	0.95965	85.025	5.05141	90.9254	5	1	1	111	68	0	5.65291
3190	0	60	0	21.2703	67.2	2525	0	14	14	51.3	155.3	0	10	1.52315	58.8851	5.0427	1.02739	91.0268	5.88406	105.913	5.8	1	1	135.5	78	1	5.42457
3191	0	54	0	21.8807	79.5	888	0	14	17	54.9	158.4	0	9	2.11018	81.5794	4.60308	0.4516	40.0118	4.94039	88.927	5.5	1	1	100	66.5	1	6.16502
3194	0	46	0	19.23	68	3599	0	13	17	47.4	157	0	13	2.17224	83.9788	4.44792	0.42902	38.0112	5.27345	94.9221	5.248	1	1	105.5	58	0	5.18971
3195	0	39	0	18.3	72.3	3270	0	17	20	47.2	160.6	0	16	1.67314	64.6837	5.35302	0.41773	37.0109	4.77386	85.9295	4.8	1	1	98.5	63	0	5.34096
3196	1	54	0	19.7824	72	1436	0	14	14	56.3	168.7	0	70	1.1999	46.3883	5.50818	0.85804	76.0223	5.16243	92.9237	5.2	3	1	103	72	154	5.57125
3197	0	42	0	22.5546	72.5	4490	0	10	12	64.8	169.5	1	9	1.10939	42.8892	3.69798	0.94836	84.0247	4.71835	84.9303	5.1	1	1	105	63	0	5.17514
3199	0	44	0	26.5603	92.8	3509	0	15	14	63.4	154.5	0	8	1.72486	66.6832	5.89608	0.59837	53.0156	5.551	99.918	5.554	1	1	111.5	69	0	6.77902
3200	1	45	1	24.0715	75.5	3203	0	18	17	61.7	160.1	0	23	1.14043	44.0889	5.92194	1.14029	101.03	5.38447	96.9205	5.4	1	1	113.5	70.5	0	6.17858
3201	0	39	0	21.7581	73.2	4472	0	13	13	53.7	157.1	1	6	1.5516	59.9849	3.82728	0.31612	28.0082	4.88488	87.9278	5.2	2	1	101.5	63	90	5.6099
3202	0	42	0	18.3018	60.8	3403	0	12	15	43.8	154.7	0	8	1.73262	66.9831	4.70652	0.37257	33.0097	4.60733	82.9319	5.4	1	1	89.5	48.5	0	4.3876
3203	0	43	0	18.0391	63.2	4394	0	9	12	43.9	156	0	8	1.56194	60.3848	4.29276	0.19193	17.005	4.10774	73.9393	4.4	1	1	101	58.5	60	4.64226
3204	0	40	0	19.5274	68	2533	0	18	17	47.4	155.8	0	10	1.76882	68.3827	4.0083	0.64353	57.0168	4.94039	88.927	5.1	1	1	97	53	0	5.18143
3205	0	43	0	20.1492	70.7	4369	0	11	10	53.6	163.1	0	14	1.5878	61.3845	3.93072	0.65482	58.0171	5.05141	90.9254	5.4	1	1	83.5	53	0	5.19965
3206	0	51	0	23.7021	68.7	3058	0	17	19	53.9	150.8	0	10	1.44816	55.9859	5.9478	1.10642	98.0288	4.60733	82.9319	5	1	1	103.5	66	4.2	5.69561
3207	0	38	0	25.8538	83.3	3374	0	12	14	66.6	160.5	0	9	1.07836	41.6895	7.99074	0.89191	79.0232	5.16243	92.9237	4.9	1	1	102	64.5	1	6.25012
3208	1	37	1	19.7515	76.8	4079	0	18	14	61.6	176.6	0	21	1.00595	38.8902	4.47378	0.32741	29.0085	5.71753	102.916	5.4	1	1	107.5	69	12	5.48567
3209	1	35	0	21.0179	75	3111	0	14	13	64	174.5	0	18	1.0344	39.9899	4.21518	0.85804	76.0223	5.82855	104.914	5.1	1	1	111	65	36	5.40722
3211	0	36	0	20.4036	68.8	3995	0	8	13	51	158.1	0	8	1.64987	63.7839	4.93926	0.51934	46.0135	4.88488	87.9278	5.2	1	1	85.5	55.5	0	5.11649
3212	1	41	1	22.7191	77	2874	0	14	21	66.2	170.7	0	16	1.23352	47.688	5.48232	1.21932	108.032	4.82937	86.9287	5.4	1	1	111.5	72	36	5.82884
3213	1	40	0	23.6954	81.5	4003	0	32	18	71	173.1	1	20	1.34989	52.1868	5.0427	1.16287	103.03	5.82855	104.914	5	1	1	107.5	67.5	60	6.0793
3214	1	42	0	21.1139	79.2	4318	0	32	14	62.9	172.6	0	12	1.14043	44.0889	5.0427	0.47418	42.0123	4.88488	87.9278	4.7	1	1	109.5	74	40	5.9071
3215	0	65	0	21.5458	74.1	406	0	16	16	45.3	145	0	12	2.3636	91.3769	6.23226	1.08384	96.0282	5.38447	96.9205	5.7	1	1	119.5	78.5	0	6.36019
3216	0	37	0	23.8955	72.5	2276	0	14	16	63.8	163.4	0	12	1.41454	54.6862	5.6892	0.69998	62.0182	5.05141	90.9254	5.452	1	1	108.5	73.5	1	5.34087
3218	1	45	0	26.1436	86.7	4369	0	61	36	76	170.5	0	95	1.15077	44.4888	5.79264	0.99352	88.0259	5.16243	92.9237	5.4	3	3	132	81.5	154	6.58138
3220	0	49	0	21.6798	69	2589	0	17	19	43.9	142.3	0	11	1.19732	46.2883	3.90486	0.74514	66.0194	4.9959	89.9262	5.35	1	1	100	54	0	5.99634
3221	0	44	0	18.2201	66	4023	0	11	13	45.6	158.2	0	11	1.63952	63.384	6.3357	0.81288	72.0212	4.94039	88.927	5.1	1	1	98.5	60.5	0	4.9063
3222	0	50	0	21.5897	74.2	3020	0	22	20	56.8	162.2	1	18	1.76624	68.2828	7.2408	1.09513	97.0285	5.71753	102.916	5.4	1	1	115	73	54.6	5.66304
3223	0	43	0	18.285	69.5	715	0	12	11	44.1	155.3	0	13	1.79727	69.4825	4.7841	0.84675	75.022	4.66284	83.9311	5.2	1	1	96	57.5	4.2	5.36522
3225	1	54	0	22.4779	76	2135	0	20	20	58.7	161.6	0	13	0.9051	34.9912	4.83582	0.88062	78.0229	5.10692	91.9246	4.8	1	3	119	74.5	2.8	6.26065
3227	0	41	0	19.9448	69	4276	0	21	18	48.6	156.1	0	12	1.97053	76.1808	5.0427	0.41773	37.0109	4.55182	81.9328	4.5	1	1	96	56.5	0	5.26819
3230	0	45	0	20.2872	76	2607	0	6	13	55.5	165.4	0	8	1.80761	69.8824	4.93926	0.18064	16.0047	4.88488	87.9278	4.738	1	1	100.5	66.5	1	5.57242
3232	0	41	1	26.0544	89.4	1134	1	50	33	66.2	159.4	0	23	1.34213	51.8869	6.9822	0.92578	82.0241	5.43998	97.9196	5.452	1	1	129.5	78	0	6.56481
3233	1	51	1	22.5402	81	1483	0	23	17	69.9	176.1	1	15	0.74994	28.9927	4.55136	1.54673	137.04	5.38447	96.9205	5.4	1	2	110.5	72	10.2667	6.14248
3234	0	42	0	21.9636	79	2196	0	16	14	64.6	171.5	0	11	1.24387	48.0879	4.06002	0.40644	36.0106	5.05141	90.9254	5.4	1	1	111.5	59	1	5.61722
3235	0	42	0	22.1979	78	1423	0	11	19	58.4	162.2	1	10	1.75848	67.9828	5.27544	0.58708	52.0153	5.16243	92.9237	5	1	1	92.5	62	1	5.83237
3237	0	42	0	23.4592	83	3283	0	22	22	64.8	166.2	0	12	1.92916	74.5812	4.7841	0.57579	51.015	4.88488	87.9278	5	1	1	121.5	79	1	6.02845
3239	0	35	0	24.7381	79	1829	0	20	25	61.6	157.8	0	14	1.96536	75.9808	5.84436	0.49676	44.0129	4.49631	80.9336	5.4	1	1	127	77	0	5.9434
3241	1	50	1	26.6189	87	1107	0	31	16	81.8	175.3	0	24	1.293	49.9874	6.0771	1.0161	90.0265	5.77304	103.915	5.2	1	2	148	100	66	6.53315
3242	0	56	0	20.2294	66	1278	0	24	18	49.8	156.9	0	15	1.73262	66.9831	6.12882	0.40644	36.0106	4.71835	84.9303	5.6	1	1	99.5	61.5	1	5.12925
3243	0	52	0	21.5631	70.5	4127	0	10	12	56.8	162.3	0	10	2.02225	78.1803	6.54258	0.82417	73.0215	4.9959	89.9262	5.5	1	2	127.5	76.5	0	5.33395
3244	1	59	0	17.7769	68	4351	0	13	19	49.4	166.7	0	8	1.12491	43.489	4.83582	1.29835	115.034	4.94039	88.927	5.5	1	2	110.5	74.5	1	5.26248
3245	1	49	1	28.8646	90	741	0	51	32	88.6	175.2	0	17	0.949062	36.6907	5.50818	1.10642	98.0288	5.49549	98.9188	5.6	1	1	147.5	96.5	54	6.75242
3246	0	44	1	25.4559	80.9	4068	0	11	15	61	154.8	0	9	1.47143	56.8856	4.47378	0.65482	58.0171	4.82937	86.9287	5.6	1	1	110	68	0	6.31479
3247	1	45	1	25.5932	87	4329	0	35	15	75.1	171.3	0	21	0.993024	38.3903	4.0083	0.44031	39.0115	5.77304	103.915	4.8	2	1	146.5	94	132	6.57576
3248	0	49	0	20.4823	66	3086	0	13	15	44.2	146.9	0	9	1.72486	66.6832	5.12028	0.2258	20.0059	5.16243	92.9237	5.146	1	1	103	65.5	0	5.49893
3249	0	55	0	19.0301	67	1345	0	23	21	48.9	160.3	0	13	1.29559	50.0874	5.27544	0.55321	49.0144	4.66284	83.9311	5.1	1	1	101.5	64.5	12	5.07864
3250	1	46	0	24.5674	84	887	0	41	24	76.1	176	0	47	1.54126	59.585	6.36156	1.21932	108.032	5.88406	105.913	5.4	1	1	115	76	2.8	6.23885
3251	0	41	0	19.3374	65	3426	0	9	9	50	160.8	0	8	1.70159	65.7834	4.42206	0.40644	36.0106	4.38529	78.9352	5.1	1	1	87.5	59.5	0	4.62255
3253	1	48	1	24.3014	78.8	3642	0	23	20	72.9	173.2	1	20	1.08871	42.0894	4.68066	0.9032	80.0235	5.71753	102.916	5.4	2	3	106	70	126	6.01743
3254	1	48	1	25.1797	85.6	1498	1	37	24	66	161.9	0	103	0.884412	34.1914	7.13736	4.60632	408.12	5.551	99.918	6	1	3	132.5	77	0	6.8603
3255	0	43	0	20.9549	67	4174	0	8	14	50.8	155.7	0	8	1.34472	51.9869	3.15492	0.31612	28.0082	4.71835	84.9303	5.4	1	1	100.5	64	0	5.16566
3256	0	43	0	19.3088	60	4400	0	29	24	45.2	153	0	10	2.00932	77.6804	5.19786	0.54192	48.0141	4.32978	77.936	4.8	1	1	108	67.5	1	4.39066
3257	1	42	0	23.9867	79.1	3495	0	13	15	67.7	168	0	14	1.19215	46.0884	5.0427	1.19674	106.031	5.05141	90.9254	5.2	1	3	103	65	0	6.12068
3258	0	42	0	21.7677	71	4461	0	15	12	60.2	166.3	0	6	1.75848	67.9828	3.6204	0.40644	36.0106	4.82937	86.9287	4.9	1	1	86	54	1	5.09072
3262	1	56	0	23.2434	79.6	2989	0	14	16	61	162	0	18	1.62659	62.8841	5.79264	0.65482	58.0171	5.05141	90.9254	5.2	2	2	131	75.5	110	6.45632
3263	1	49	1	27.0727	93.2	4088	0	30	22	85.2	177.4	0	7	0.850794	32.8917	5.0427	1.30964	116.034	5.551	99.918	5.5	1	1	127.5	74.5	1	6.83557
3264	1	41	1	28.7511	91.8	2903	1	38	23	82.7	169.6	0	28	0.964578	37.2906	5.45646	1.85156	164.048	5.38447	96.9205	5.2	1	3	120	73	1	6.86661
3265	0	43	0	18.1581	66.2	4123	0	17	15	51.8	168.9	1	21	2.08173	80.4797	4.57722	0.40644	36.0106	4.71835	84.9303	4.8	1	1	98.5	61.5	54	4.36426
3267	1	42	0	19.8951	75.8	1491	0	20	13	57.7	170.3	0	58	0.84045	32.4918	4.47378	1.61447	143.042	5.38447	96.9205	4.6	3	3	106.5	64	168	5.76067
3269	1	53	0	22.0402	74.6	2895	0	13	11	55.3	158.4	0	12	0.760284	29.3926	6.12882	1.39996	124.036	4.9959	89.9262	5.1	1	3	115	70	0	6.28155
3270	1	49	0	23.3031	83.7	2659	0	20	17	68.3	171.2	0	43	0.86631	33.4915	4.75824	1.53544	136.04	4.60733	82.9319	4.8	3	3	110	70	175	6.43811
3271	0	40	0	22.3655	74.8	4435	0	15	14	56.4	158.8	0	11	1.44816	55.9859	5.87022	1.00481	89.0262	5.71753	102.916	5.7	1	1	118.5	74.5	0	5.72813
3272	1	53	0	21.4927	81	643	0	10	12	66.5	175.9	0	20	1.02923	39.79	4.60308	0.93707	83.0244	5.88406	105.913	5	3	3	110.5	66.5	171.5	6.10532
3273	1	50	1	27.1728	90.5	1354	0	25	11	77.7	169.1	0	15	1.03957	40.1899	6.77532	2.3709	210.062	5.77304	103.915	5.6	1	3	135.5	81.5	0	6.91781
3276	1	47	1	27.2456	91.5	567	0	15	16	87.2	178.9	1	16	1.10422	42.6892	6.25812	1.04997	93.0273	5.77304	103.915	5.5	1	2	118.5	78.5	22	6.66365
3277	0	38	0	18.5171	71.5	2155	0	8	15	55.1	172.5	0	8	1.29041	49.8874	5.35302	0.58708	52.0153	4.94039	88.927	5.7	1	1	96.5	58	0	4.79127
3278	0	42	0	25.1177	81.5	4062	0	16	11	63.5	159	0	13	1.52057	58.7852	5.89608	1.47899	131.039	5.60651	100.917	5	1	2	111	73.5	1	6.22333
3279	0	47	0	21.4895	72.5	3896	0	16	16	50.7	153.6	0	14	1.58522	61.2845	4.83582	0.47418	42.0123	4.82937	86.9287	4.7	1	1	131	82	2.8	5.79018
3280	0	47	0	24.0874	81	4362	0	11	10	57.2	154.1	0	12	0.809418	31.2921	5.9478	1.08384	96.0282	5.16243	92.9237	5.4	1	1	117.5	71	0	6.43743
3284	1	40	1	25.3524	90.5	4401	0	26	20	73.7	170.5	0	35	0.894756	34.5913	5.09442	1.07255	95.0279	5.71753	102.916	4.7	2	1	151	98	126	6.71459
3285	0	53	0	21.8516	70	1477	0	8	8	58.2	163.2	0	12	1.74814	67.5829	4.99098	0.59837	53.0156	4.94039	88.927	4.9	1	3	112.5	71	0	5.26971
3287	0	39	0	22.5633	69	3577	0	14	16	55.9	157.4	0	8	1.36541	52.7867	5.14614	0.63224	56.0165	5.10692	91.9246	5.6	1	1	101.5	68	1	5.27313
3289	0	36	0	17.555	64	3907	0	10	16	48.2	165.7	0	12	1.35248	52.2868	4.47378	0.49676	44.0129	5.21794	93.9229	5.2	1	1	100	59.5	1	4.16154
3290	0	56	0	18.2964	65	368	0	17	19	50.6	166.3	1	11	2.00156	77.3805	4.93926	0.92578	82.0241	5.43998	97.9196	5.4	1	1	104.5	69	0	4.52045
3291	0	41	0	20.5364	73.5	4000	0	19	17	57	166.6	0	10	1.18439	45.7884	4.0083	0.39515	35.0103	5.05141	90.9254	4.7	1	1	93	53	12	5.31555
3292	1	55	0	23.2163	87.2	1539	0	19	17	71.1	175	0	61	0.830106	32.0919	4.29276	1.64834	146.043	4.9959	89.9262	4.9	1	3	131	83	0	6.6084
3293	1	58	0	20.8329	71	360	0	46	41	53.8	160.7	1	65	2.63772	101.974	5.8185	0.51934	46.0135	5.05141	90.9254	5.4	1	1	98.5	58	1	5.79084
3294	0	43	0	24.3383	75.5	1108	0	10	14	65.7	164.3	0	8	1.17663	45.4885	4.37034	0.57579	51.015	4.9959	89.9262	5	1	1	106.5	56	36	5.66816
3295	1	48	1	26.8726	92	4441	0	26	25	79.5	172	1	25	1.64728	63.6839	5.01684	0.74514	66.0194	5.05141	90.9254	4.9	3	2	125	78.5	154	6.79328
3296	0	43	0	21.602	72.8	4018	0	13	15	52.1	155.3	0	21	1.89037	73.0815	5.45646	0.77901	69.0203	5.551	99.918	5.1	1	1	145.5	89.5	1	5.70057
[truncated: 12,252 more rows]
